# Supplementary material for: Uncovering New Pathogen–Host Protein–Protein Interactions by Pairwise Structure Similarity
Source: PLoS One. 2016 Jan 22;11(1):e0147612. doi: 10.1371/journal.pone.0147612 (PMC4723085; doi:10.1371/journal.pone.0147612)
Supplement: S1 Table — (XLS) [file pone.0147612.s005.xls]

## Sheet: S1_table
S1 Table. M. tuberculosis-human PPI network predicted by PSS-PPI method
PSS-score	M. tuberculosis protein (UniProt AC)	Human protein (UniProt AC)	M. tuberculosis protein (UniProt ID)	Huamn protein (UniProt ID)	M. tuberculosis protein (Name)	Human Protein (Name)	Function of M. tuberculosis protein	Function of human protein
0.858978	P9WG67	Q9BVA1	THIO_MYCTU	TBB2B_HUMAN	TrxA	TUBB2B	Thioredoxin (Trx) (MPT46)	Tubulin beta-2B chain
0.858978	P9WG67	Q3ZCM7	THIO_MYCTU	TBB8_HUMAN	TrxA	TUBB8	Thioredoxin (Trx) (MPT46)	Tubulin beta-8 chain
0.858978	P9WG67	Q13885	THIO_MYCTU	TBB2A_HUMAN	TrxA	TUBB2A	Thioredoxin (Trx) (MPT46)	Tubulin beta-2A chain (Tubulin beta class IIa)
0.858978	P9WG67	P68371	THIO_MYCTU	TBB4B_HUMAN	TrxA	TUBB4B	Thioredoxin (Trx) (MPT46)	Tubulin beta-4B chain (Tubulin beta-2 chain) (Tubulin beta-2C chain)
0.858978	P9WG67	P07437	THIO_MYCTU	TBB5_HUMAN	TrxA	TUBB	Thioredoxin (Trx) (MPT46)	Tubulin beta chain (Tubulin beta-5 chain)
0.856735	P9WG67	Q16881	THIO_MYCTU	TRXR1_HUMAN	TrxA	TXNRD1	Thioredoxin (Trx) (MPT46)	Thioredoxin reductase 1
0.851181	P9WG67	P04350	THIO_MYCTU	TBB4A_HUMAN	TrxA	TUBB4A	Thioredoxin (Trx) (MPT46)	Tubulin beta-4A chain (Tubulin 5 beta) (Tubulin beta-4 chain)
0.84958	P9WG67	Q9BUF5	THIO_MYCTU	TBB6_HUMAN	TrxA	TUBB6	Thioredoxin (Trx) (MPT46)	Tubulin beta-6 chain (Tubulin beta class V)
0.84958	P9WG67	Q13509	THIO_MYCTU	TBB3_HUMAN	TrxA	TUBB3	Thioredoxin (Trx) (MPT46)	Tubulin beta-3 chain (Tubulin beta-4 chain) (Tubulin beta-III)
0.844781	P9WG67	Q9NY65	THIO_MYCTU	TBA8_HUMAN	TrxA	TUBA8	Thioredoxin (Trx) (MPT46)	Tubulin alpha-8 chain (Alpha-tubulin 8) (Tubulin alpha chain-like 2)
0.844781	P9WG67	Q71U36	THIO_MYCTU	TBA1A_HUMAN	TrxA	TUBA1A	Thioredoxin (Trx) (MPT46)	Tubulin alpha-1A chain (Alpha-tubulin 3) (Tubulin B-alpha-1) (Tubulin alpha-3 chain)
0.844781	P9WG67	Q6PEY2	THIO_MYCTU	TBA3E_HUMAN	TrxA	TUBA3E	Thioredoxin (Trx) (MPT46)	Tubulin alpha-3E chain (Alpha-tubulin 3E)
0.844781	P9WG67	Q13748	THIO_MYCTU	TBA3C_HUMAN	TrxA	TUBA3C	Thioredoxin (Trx) (MPT46)	Tubulin alpha-3C/D chain (Alpha-tubulin 2) (Alpha-tubulin 3C/D) (Tubulin alpha-2 chain)
0.844781	P9WG67	P68363	THIO_MYCTU	TBA1B_HUMAN	TrxA	TUBA1B	Thioredoxin (Trx) (MPT46)	Tubulin alpha-1B chain (Alpha-tubulin ubiquitous) (Tubulin K-alpha-1) (Tubulin alpha-ubiquitous chain)
0.840682	P9WG67	Q9BQE3	THIO_MYCTU	TBA1C_HUMAN	TrxA	TUBA1C	Thioredoxin (Trx) (MPT46)	Tubulin alpha-1C chain (Alpha-tubulin 6) (Tubulin alpha-6 chain)
0.835014	Q6MX18	P61006	Q6MX18_MYCTU	RAB8A_HUMAN	EsxS	RAB8A	ESAT-6 like protein EsxS (Type VII secretion protein EsxS)	Ras-related protein Rab-8A (Oncogene c-mel)
0.831626	P9WHH9	P10599	DLDH_MYCTU	THIO_HUMAN	LpdC	TXN	Dihydrolipoyl dehydrogenase (LPD) (EC 1.8.1.4) (Component of peroxynitrite reductase/peroxidase complex) (Component of PNR/P) (Dihydrolipoamide dehydrogenase) (E3 component of alpha-ketoacid dehydrogenase complexes)	Thioredoxin (Trx) (ATL-derived factor) (ADF) (Surface-associated sulphydryl protein) (SASP)
0.829624	P9WG67	Q9NRH3	THIO_MYCTU	TBG2_HUMAN	TrxA	TUBG2	Thioredoxin (Trx) (MPT46)	Tubulin gamma-2 chain (Gamma-2-tubulin)
0.829624	P9WG67	P23258	THIO_MYCTU	TBG1_HUMAN	TrxA	TUBG1	Thioredoxin (Trx) (MPT46)	Tubulin gamma-1 chain (Gamma-1-tubulin) (Gamma-tubulin complex component 1) (GCP-1)
0.828509	P9WG67	P68366	THIO_MYCTU	TBA4A_HUMAN	TrxA	TUBA4A	Thioredoxin (Trx) (MPT46)	Tubulin alpha-4A chain (Alpha-tubulin 1) (Testis-specific alpha-tubulin) (Tubulin H2-alpha) (Tubulin alpha-1 chain)
0.824278	P9WHH9	O43396	DLDH_MYCTU	TXNL1_HUMAN	LpdC	TXNL1	Dihydrolipoyl dehydrogenase (LPD) (EC 1.8.1.4) (Component of peroxynitrite reductase/peroxidase complex) (Component of PNR/P) (Dihydrolipoamide dehydrogenase) (E3 component of alpha-ketoacid dehydrogenase complexes)	Thioredoxin-like protein 1 (32 kDa thioredoxin-related protein)
0.813143	P9WG67	Q9H3M7	THIO_MYCTU	TXNIP_HUMAN	TrxA	TXNIP	Thioredoxin (Trx) (MPT46)	Thioredoxin-interacting protein (Thioredoxin-binding protein 2) (Vitamin D3 up-regulated protein 1)
0.802956	P9WHH7	P10599	LPDA_MYCTU	THIO_HUMAN	LpdA	TXN	NAD(P)H dehydrogenase (quinone) (EC 1.6.5.2) (NAD(P)H quinone reductase) (NAD(P)H: menadione oxidoreductase) (NADH-menadione reductase)	Thioredoxin (Trx) (ATL-derived factor) (ADF) (Surface-associated sulphydryl protein) (SASP)
0.795862	P9WHH7	O43396	LPDA_MYCTU	TXNL1_HUMAN	LpdA	TXNL1	NAD(P)H dehydrogenase (quinone) (EC 1.6.5.2) (NAD(P)H quinone reductase) (NAD(P)H: menadione oxidoreductase) (NADH-menadione reductase)	Thioredoxin-like protein 1 (32 kDa thioredoxin-related protein)
0.795505	P9WGY3	P26196	RRAAH_MYCTU	DDX6_HUMAN	RraA	DDX6	Putative 4-hydroxy-4-methyl-2-oxoglutarate aldolase (HMG aldolase) (EC 4.1.3.17) (Oxaloacetate decarboxylase) (OAA decarboxylase) (EC 4.1.1.3) (Regulator of ribonuclease activity homolog) (RraA-like protein)	Probable ATP-dependent RNA helicase DDX6 (EC 3.6.4.13) (ATP-dependent RNA helicase p54) (DEAD box protein 6) (Oncogene RCK)
0.786096	P9WI81	Q9Y376	PKNB_MYCTU	CAB39_HUMAN	PknB	CAB39	Serine/threonine-protein kinase PknB (EC 2.7.11.1)	Calcium-binding protein 39 (MO25alpha) (Protein Mo25)
0.785444	P9WQG1	P38117	ACDP_MYCTU	ETFB_HUMAN	FadE25	ETFB	Probable acyl-CoA dehydrogenase fadE25 (EC 1.3.99.-)	Electron transfer flavoprotein subunit beta (Beta-ETF)
0.779265	P9WGZ7	Q9NQT5	RNPH_MYCTU	EXOS3_HUMAN	Rph	EXOSC3	Ribonuclease PH (RNase PH) (EC 2.7.7.56) (tRNA nucleotidyltransferase)	Exosome complex component RRP40 (Exosome component 3) (Ribosomal RNA-processing protein 40) (p10)
0.778016	P9WGZ7	Q13868	RNPH_MYCTU	EXOS2_HUMAN	Rph	EXOSC2	Ribonuclease PH (RNase PH) (EC 2.7.7.56) (tRNA nucleotidyltransferase)	Exosome complex component RRP4 (Exosome component 2) (Ribosomal RNA-processing protein 4)
0.777491	P9WG67	P00390	THIO_MYCTU	GSHR_HUMAN	TrxA	GSR	Thioredoxin (Trx) (MPT46)	Glutathione reductase
0.773428	P9WPL5	Q6P4F2	CP142_MYCTU	ADXL_HUMAN	Cyp142	FDX1L	Putative cytochrome P450 142 (EC 1.14.-.-)	Adrenodoxin-like protein
0.767117	P9WHH9	Q99757	DLDH_MYCTU	THIOM_HUMAN	LpdC	TXN2	Dihydrolipoyl dehydrogenase (LPD) (EC 1.8.1.4) (Component of peroxynitrite reductase/peroxidase complex) (Component of PNR/P) (Dihydrolipoamide dehydrogenase) (E3 component of alpha-ketoacid dehydrogenase complexes)	Thioredoxin
0.766661	Q6MX18	Q15907	Q6MX18_MYCTU	RB11B_HUMAN	EsxS	RAB11B	ESAT-6 like protein EsxS (Type VII secretion protein EsxS)	Ras-related protein Rab-11B (GTP-binding protein YPT3)
0.761164	Q6MX18	P62491	Q6MX18_MYCTU	RB11A_HUMAN	EsxS	RAB11A	ESAT-6 like protein EsxS (Type VII secretion protein EsxS)	Ras-related protein Rab-11A (Rab-11) (YL8)
0.760788	P9WQB1	Q13423	DHA_MYCTU	NNTM_HUMAN	Ald	NNT	Alanine dehydrogenase (EC 1.4.1.1) (40 kDa antigen) (TB43)	NAD(P) transhydrogenase
0.759587	P9WGZ7	Q9Y3B2	RNPH_MYCTU	EXOS1_HUMAN	Rph	EXOSC1	Ribonuclease PH (RNase PH) (EC 2.7.7.56) (tRNA nucleotidyltransferase)	Exosome complex component CSL4 (Exosome component 1)
0.759279	P9WHH9	O76003	DLDH_MYCTU	GLRX3_HUMAN	LpdC	GLRX3	Dihydrolipoyl dehydrogenase (LPD) (EC 1.8.1.4) (Component of peroxynitrite reductase/peroxidase complex) (Component of PNR/P) (Dihydrolipoamide dehydrogenase) (E3 component of alpha-ketoacid dehydrogenase complexes)	Glutaredoxin-3 (PKC-interacting cousin of thioredoxin) (PICOT) (PKC-theta-interacting protein) (PKCq-interacting protein) (Thioredoxin-like protein 2)
0.759183	Q6MX18	P61019	Q6MX18_MYCTU	RAB2A_HUMAN	EsxS	RAB2A	ESAT-6 like protein EsxS (Type VII secretion protein EsxS)	Ras-related protein Rab-2A
0.75916	P9WI81	P67870	PKNB_MYCTU	CSK2B_HUMAN	PknB	CSNK2B	Serine/threonine-protein kinase PknB (EC 2.7.11.1)	Casein kinase II subunit beta (CK II beta) (Phosvitin) (Protein G5a)
0.756484	P9WG67	P09622	THIO_MYCTU	DLDH_HUMAN	TrxA	DLD	Thioredoxin (Trx) (MPT46)	Dihydrolipoyl dehydrogenase
0.752509	Q6MX18	P01112	Q6MX18_MYCTU	RASH_HUMAN	EsxS	HRAS	ESAT-6 like protein EsxS (Type VII secretion protein EsxS)	GTPase HRas (H-Ras-1) (Ha-Ras) (Transforming protein p21) (c-H-ras) (p21ras) [Cleaved into: GTPase HRas
0.751807	P9WI81	Q9H9S4	PKNB_MYCTU	CB39L_HUMAN	PknB	CAB39L	Serine/threonine-protein kinase PknB (EC 2.7.11.1)	Calcium-binding protein 39-like (Antigen MLAA-34) (MO25beta) (Mo25-like protein)
0.750807	P9WGY3	Q9UHL0	RRAAH_MYCTU	DDX25_HUMAN	RraA	DDX25	Putative 4-hydroxy-4-methyl-2-oxoglutarate aldolase (HMG aldolase) (EC 4.1.3.17) (Oxaloacetate decarboxylase) (OAA decarboxylase) (EC 4.1.1.3) (Regulator of ribonuclease activity homolog) (RraA-like protein)	ATP-dependent RNA helicase DDX25 (EC 3.6.4.13) (DEAD box protein 25) (Gonadotropin-regulated testicular RNA helicase)
0.747557	P9WGY3	Q9UJV9	RRAAH_MYCTU	DDX41_HUMAN	RraA	DDX41	Putative 4-hydroxy-4-methyl-2-oxoglutarate aldolase (HMG aldolase) (EC 4.1.3.17) (Oxaloacetate decarboxylase) (OAA decarboxylase) (EC 4.1.1.3) (Regulator of ribonuclease activity homolog) (RraA-like protein)	Probable ATP-dependent RNA helicase DDX41 (EC 3.6.4.13) (DEAD box protein 41) (DEAD box protein abstrakt homolog)
0.742658	P9WPP1	Q6P4F2	CP125_MYCTU	ADXL_HUMAN	Cyp125	FDX1L	Steroid C26-monooxygenase (EC 1.14.13.141) (Cholest-4-en-3-one 26-monooxygenase) (Cytochrome P450 125) (Steroid C27-monooxygenase)	Adrenodoxin-like protein
0.742287	O53872	P09110	O53872_MYCTU	THIK_HUMAN	FadB	ACAA1	3-hydroxyacyl-CoA dehydrogenase (Fatty oxidation protein FadB) (Probable fatty oxidation protein FadB)	3-ketoacyl-CoA thiolase
0.741851	Q6MX18	P20338	Q6MX18_MYCTU	RAB4A_HUMAN	EsxS	RAB4A	ESAT-6 like protein EsxS (Type VII secretion protein EsxS)	Ras-related protein Rab-4A
0.741654	Q6MX18	P11233	Q6MX18_MYCTU	RALA_HUMAN	EsxS	RALA	ESAT-6 like protein EsxS (Type VII secretion protein EsxS)	Ras-related protein Ral-A
0.740671	P9WHH7	Q99757	LPDA_MYCTU	THIOM_HUMAN	LpdA	TXN2	NAD(P)H dehydrogenase (quinone) (EC 1.6.5.2) (NAD(P)H quinone reductase) (NAD(P)H: menadione oxidoreductase) (NADH-menadione reductase)	Thioredoxin
0.739671	Q6MX18	P01116	Q6MX18_MYCTU	RASK_HUMAN	EsxS	KRAS	ESAT-6 like protein EsxS (Type VII secretion protein EsxS)	GTPase KRas (K-Ras 2) (Ki-Ras) (c-K-ras) (c-Ki-ras) [Cleaved into: GTPase KRas
0.733103	P9WHH7	O76003	LPDA_MYCTU	GLRX3_HUMAN	LpdA	GLRX3	NAD(P)H dehydrogenase (quinone) (EC 1.6.5.2) (NAD(P)H quinone reductase) (NAD(P)H: menadione oxidoreductase) (NADH-menadione reductase)	Glutaredoxin-3 (PKC-interacting cousin of thioredoxin) (PICOT) (PKC-theta-interacting protein) (PKCq-interacting protein) (Thioredoxin-like protein 2)
0.733019	P9WKD3	Q15751	BLAC_MYCTU	HERC1_HUMAN	BlaC	HERC1	Beta-lactamase (EC 3.5.2.6) (Ambler class A beta-lactamase)	Probable E3 ubiquitin-protein ligase HERC1 (EC 6.3.2.-) (HECT domain and RCC1-like domain-containing protein 1) (p532) (p619)
0.730744	Q6MX18	P10301	Q6MX18_MYCTU	RRAS_HUMAN	EsxS	RRAS	ESAT-6 like protein EsxS (Type VII secretion protein EsxS)	Ras-related protein R-Ras (p23)
0.730404	P9WI81	P46527	PKNB_MYCTU	CDN1B_HUMAN	PknB	CDKN1B	Serine/threonine-protein kinase PknB (EC 2.7.11.1)	Cyclin-dependent kinase inhibitor 1B (Cyclin-dependent kinase inhibitor p27) (p27Kip1)
0.72927	P9WHH9	Q8NBS9	DLDH_MYCTU	TXND5_HUMAN	LpdC	TXNDC5	Dihydrolipoyl dehydrogenase (LPD) (EC 1.8.1.4) (Component of peroxynitrite reductase/peroxidase complex) (Component of PNR/P) (Dihydrolipoamide dehydrogenase) (E3 component of alpha-ketoacid dehydrogenase complexes)	Thioredoxin domain-containing protein 5 (Endoplasmic reticulum resident protein 46) (ER protein 46) (ERp46) (Thioredoxin-like protein p46)
0.728901	Q6MX18	P01111	Q6MX18_MYCTU	RASN_HUMAN	EsxS	NRAS	ESAT-6 like protein EsxS (Type VII secretion protein EsxS)	GTPase NRas (Transforming protein N-Ras)
0.728176	P9WKD3	O95714	BLAC_MYCTU	HERC2_HUMAN	BlaC	HERC2	Beta-lactamase (EC 3.5.2.6) (Ambler class A beta-lactamase)	E3 ubiquitin-protein ligase HERC2 (EC 6.3.2.-) (HECT domain and RCC1-like domain-containing protein 2)
0.725578	Q6MX18	P62070	Q6MX18_MYCTU	RRAS2_HUMAN	EsxS	RRAS2	ESAT-6 like protein EsxS (Type VII secretion protein EsxS)	Ras-related protein R-Ras2 (Ras-like protein TC21) (Teratocarcinoma oncogene)
0.724861	P9WKD3	Q92834	BLAC_MYCTU	RPGR_HUMAN	BlaC	RPGR	Beta-lactamase (EC 3.5.2.6) (Ambler class A beta-lactamase)	X-linked retinitis pigmentosa GTPase regulator
0.724545	Q6MX18	O14807	Q6MX18_MYCTU	RASM_HUMAN	EsxS	MRAS	ESAT-6 like protein EsxS (Type VII secretion protein EsxS)	Ras-related protein M-Ras (Ras-related protein R-Ras3)
0.723259	Q6MX18	Q15771	Q6MX18_MYCTU	RAB30_HUMAN	EsxS	RAB30	ESAT-6 like protein EsxS (Type VII secretion protein EsxS)	Ras-related protein Rab-30
0.722753	Q6MX18	Q9H082	Q6MX18_MYCTU	RB33B_HUMAN	EsxS	RAB33B	ESAT-6 like protein EsxS (Type VII secretion protein EsxS)	Ras-related protein Rab-33B
0.71516	P9WI81	P55273	PKNB_MYCTU	CDN2D_HUMAN	PknB	CDKN2D	Serine/threonine-protein kinase PknB (EC 2.7.11.1)	Cyclin-dependent kinase 4 inhibitor D (p19-INK4d)
0.714745	Q6MX18	P20337	Q6MX18_MYCTU	RAB3B_HUMAN	EsxS	RAB3B	ESAT-6 like protein EsxS (Type VII secretion protein EsxS)	Ras-related protein Rab-3B
0.713271	P9WQ35	Q5JWF2	CYA1_MYCTU	GNAS1_HUMAN	Cya	GNAS	Adenylate cyclase (EC 4.6.1.1) (ATP pyrophosphate-lyase) (Adenylyl cyclase)	Guanine nucleotide-binding protein G(s) subunit alpha isoforms XLas (Adenylate cyclase-stimulating G alpha protein) (Extra large alphas protein) (XLalphas)
0.713271	P9WQ35	P63092	CYA1_MYCTU	GNAS2_HUMAN	Cya	GNAS	Adenylate cyclase (EC 4.6.1.1) (ATP pyrophosphate-lyase) (Adenylyl cyclase)	Guanine nucleotide-binding protein G(s) subunit alpha isoforms short (Adenylate cyclase-stimulating G alpha protein)
0.713231	Q6MX18	P62820	Q6MX18_MYCTU	RAB1A_HUMAN	EsxS	RAB1A	ESAT-6 like protein EsxS (Type VII secretion protein EsxS)	Ras-related protein Rab-1A (YPT1-related protein)
0.71317	Q6MX18	P20336	Q6MX18_MYCTU	RAB3A_HUMAN	EsxS	RAB3A	ESAT-6 like protein EsxS (Type VII secretion protein EsxS)	Ras-related protein Rab-3A
0.713074	Q6MX18	Q8IYK8	Q6MX18_MYCTU	REM2_HUMAN	EsxS	REM2	ESAT-6 like protein EsxS (Type VII secretion protein EsxS)	GTP-binding protein REM 2 (Rad and Gem-like GTP-binding protein 2)
0.712349	Q6MX18	P60763	Q6MX18_MYCTU	RAC3_HUMAN	EsxS	RAC3	ESAT-6 like protein EsxS (Type VII secretion protein EsxS)	Ras-related C3 botulinum toxin substrate 3 (p21-Rac3)
0.710372	P9WGY3	Q13838	RRAAH_MYCTU	DX39B_HUMAN	RraA	DDX39B	Putative 4-hydroxy-4-methyl-2-oxoglutarate aldolase (HMG aldolase) (EC 4.1.3.17) (Oxaloacetate decarboxylase) (OAA decarboxylase) (EC 4.1.1.3) (Regulator of ribonuclease activity homolog) (RraA-like protein)	Spliceosome RNA helicase DDX39B (EC 3.6.4.13) (56 kDa U2AF65-associated protein) (ATP-dependent RNA helicase p47) (DEAD box protein UAP56) (HLA-B-associated transcript 1 protein)
0.710372	P9WGY3	O00148	RRAAH_MYCTU	DX39A_HUMAN	RraA	DDX39A	Putative 4-hydroxy-4-methyl-2-oxoglutarate aldolase (HMG aldolase) (EC 4.1.3.17) (Oxaloacetate decarboxylase) (OAA decarboxylase) (EC 4.1.1.3) (Regulator of ribonuclease activity homolog) (RraA-like protein)	ATP-dependent RNA helicase DDX39A (EC 3.6.4.13) (DEAD box protein 39) (Nuclear RNA helicase URH49)
0.709438	Q6MX18	P57735	Q6MX18_MYCTU	RAB25_HUMAN	EsxS	RAB25	ESAT-6 like protein EsxS (Type VII secretion protein EsxS)	Ras-related protein Rab-25 (CATX-8)
0.709115	Q6MX18	P11234	Q6MX18_MYCTU	RALB_HUMAN	EsxS	RALB	ESAT-6 like protein EsxS (Type VII secretion protein EsxS)	Ras-related protein Ral-B
0.706221	Q6MX18	P63000	Q6MX18_MYCTU	RAC1_HUMAN	EsxS	RAC1	ESAT-6 like protein EsxS (Type VII secretion protein EsxS)	Ras-related C3 botulinum toxin substrate 1 (Cell migration-inducing gene 5 protein) (Ras-like protein TC25) (p21-Rac1)
0.704252	P9WKD3	P18754	BLAC_MYCTU	RCC1_HUMAN	BlaC	RCC1	Beta-lactamase (EC 3.5.2.6) (Ambler class A beta-lactamase)	Regulator of chromosome condensation (Cell cycle regulatory protein) (Chromosome condensation protein 1)
0.704129	P9WHH7	Q8NBS9	LPDA_MYCTU	TXND5_HUMAN	LpdA	TXNDC5	NAD(P)H dehydrogenase (quinone) (EC 1.6.5.2) (NAD(P)H quinone reductase) (NAD(P)H: menadione oxidoreductase) (NADH-menadione reductase)	Thioredoxin domain-containing protein 5 (Endoplasmic reticulum resident protein 46) (ER protein 46) (ERp46) (Thioredoxin-like protein p46)
0.702334	Q6MX18	O95057	Q6MX18_MYCTU	DIRA1_HUMAN	EsxS	DIRAS1	ESAT-6 like protein EsxS (Type VII secretion protein EsxS)	GTP-binding protein Di-Ras1 (Distinct subgroup of the Ras family member 1) (Ras-related inhibitor of cell growth) (Rig) (Small GTP-binding tumor suppressor 1)
0.701291	P9WHH9	Q15084	DLDH_MYCTU	PDIA6_HUMAN	LpdC	PDIA6	Dihydrolipoyl dehydrogenase (LPD) (EC 1.8.1.4) (Component of peroxynitrite reductase/peroxidase complex) (Component of PNR/P) (Dihydrolipoamide dehydrogenase) (E3 component of alpha-ketoacid dehydrogenase complexes)	Protein disulfide-isomerase A6 (EC 5.3.4.1) (Endoplasmic reticulum protein 5) (ER protein 5) (ERp5) (Protein disulfide isomerase P5) (Thioredoxin domain-containing protein 7)
0.693251	Q6MX18	P15153	Q6MX18_MYCTU	RAC2_HUMAN	EsxS	RAC2	ESAT-6 like protein EsxS (Type VII secretion protein EsxS)	Ras-related C3 botulinum toxin substrate 2 (GX) (Small G protein) (p21-Rac2)
0.690855	P9WQF9	P38117	MBTN_MYCTU	ETFB_HUMAN	MbtN	ETFB	Acyl-[acyl-carrier-protein] dehydrogenase MbtN (Acyl-ACP dehydrogenase MbtN) (EC 1.3.99.-) (Mycobactin synthase protein N)	Electron transfer flavoprotein subunit beta (Beta-ETF)
0.690759	Q6MX18	Q9NRW1	Q6MX18_MYCTU	RAB6B_HUMAN	EsxS	RAB6B	ESAT-6 like protein EsxS (Type VII secretion protein EsxS)	Ras-related protein Rab-6B
0.690499	P9WHH9	P13667	DLDH_MYCTU	PDIA4_HUMAN	LpdC	PDIA4	Dihydrolipoyl dehydrogenase (LPD) (EC 1.8.1.4) (Component of peroxynitrite reductase/peroxidase complex) (Component of PNR/P) (Dihydrolipoamide dehydrogenase) (E3 component of alpha-ketoacid dehydrogenase complexes)	Protein disulfide-isomerase A4 (EC 5.3.4.1) (Endoplasmic reticulum resident protein 70) (ER protein 70) (ERp70) (Endoplasmic reticulum resident protein 72) (ER protein 72) (ERp-72) (ERp72)
0.690106	Q6MX18	Q8WUD1	Q6MX18_MYCTU	RAB2B_HUMAN	EsxS	RAB2B	ESAT-6 like protein EsxS (Type VII secretion protein EsxS)	Ras-related protein Rab-2B
0.687867	P9WI81	P14635	PKNB_MYCTU	CCNB1_HUMAN	PknB	CCNB1	Serine/threonine-protein kinase PknB (EC 2.7.11.1)	G2/mitotic-specific cyclin-B1
0.6867	Q6MX18	Q96A58	Q6MX18_MYCTU	RERG_HUMAN	EsxS	RERG	ESAT-6 like protein EsxS (Type VII secretion protein EsxS)	Ras-related and estrogen-regulated growth inhibitor
0.68587	P9WG65	Q16881	MPT53_MYCTU	TRXR1_HUMAN	Mpt53	TXNRD1	Soluble secreted antigen MPT53	Thioredoxin reductase 1
0.684011	Q6MX18	Q9H0U4	Q6MX18_MYCTU	RAB1B_HUMAN	EsxS	RAB1B	ESAT-6 like protein EsxS (Type VII secretion protein EsxS)	Ras-related protein Rab-1B
0.683515	Q6MX18	P17081	Q6MX18_MYCTU	RHOQ_HUMAN	EsxS	RHOQ	ESAT-6 like protein EsxS (Type VII secretion protein EsxS)	Rho-related GTP-binding protein RhoQ (Ras-like protein TC10) (Ras-like protein family member 7A)
0.68349	Q6MX18	P61020	Q6MX18_MYCTU	RAB5B_HUMAN	EsxS	RAB5B	ESAT-6 like protein EsxS (Type VII secretion protein EsxS)	Ras-related protein Rab-5B
0.683292	Q6MX18	Q9NYN1	Q6MX18_MYCTU	RASLC_HUMAN	EsxS	RASL12	ESAT-6 like protein EsxS (Type VII secretion protein EsxS)	Ras-like protein family member 12 (Ras-like protein Ris)
0.682421	P9WIQ3	P10109	FPRA_MYCTU	ADX_HUMAN	FprA	FDX1	NADPH-ferredoxin reductase FprA (NFR) (EC 1.18.1.2)	Adrenodoxin
0.681357	Q6MX18	P60953	Q6MX18_MYCTU	CDC42_HUMAN	EsxS	CDC42	ESAT-6 like protein EsxS (Type VII secretion protein EsxS)	Cell division control protein 42 homolog (G25K GTP-binding protein)
0.681213	Q6MX18	P51151	Q6MX18_MYCTU	RAB9A_HUMAN	EsxS	RAB9A	ESAT-6 like protein EsxS (Type VII secretion protein EsxS)	Ras-related protein Rab-9A
0.679903	P9WHH9	P30101	DLDH_MYCTU	PDIA3_HUMAN	LpdC	PDIA3	Dihydrolipoyl dehydrogenase (LPD) (EC 1.8.1.4) (Component of peroxynitrite reductase/peroxidase complex) (Component of PNR/P) (Dihydrolipoamide dehydrogenase) (E3 component of alpha-ketoacid dehydrogenase complexes)	Protein disulfide-isomerase A3 (EC 5.3.4.1) (58 kDa glucose-regulated protein) (58 kDa microsomal protein) (p58) (Disulfide isomerase ER-60) (Endoplasmic reticulum resident protein 57) (ER protein 57) (ERp57) (Endoplasmic reticulum resident protein 60) (ER protein 60) (ERp60)
0.678007	Q6MX18	Q96HU8	Q6MX18_MYCTU	DIRA2_HUMAN	EsxS	DIRAS2	ESAT-6 like protein EsxS (Type VII secretion protein EsxS)	GTP-binding protein Di-Ras2 (Distinct subgroup of the Ras family member 2)
0.677115	P9WHH7	Q15084	LPDA_MYCTU	PDIA6_HUMAN	LpdA	PDIA6	NAD(P)H dehydrogenase (quinone) (EC 1.6.5.2) (NAD(P)H quinone reductase) (NAD(P)H: menadione oxidoreductase) (NADH-menadione reductase)	Protein disulfide-isomerase A6 (EC 5.3.4.1) (Endoplasmic reticulum protein 5) (ER protein 5) (ERp5) (Protein disulfide isomerase P5) (Thioredoxin domain-containing protein 7)
0.67476	Q6MX18	Q8TAI7	Q6MX18_MYCTU	REBL1_HUMAN	EsxS	RHEBL1	ESAT-6 like protein EsxS (Type VII secretion protein EsxS)	GTPase RhebL1 (Ras homolog enriched in brain like-1 c) (RhebL1c) (Ras homolog enriched in brain-like protein 1) (Rheb-like protein 1) (Rheb2)
0.674758	Q6MX18	P61106	Q6MX18_MYCTU	RAB14_HUMAN	EsxS	RAB14	ESAT-6 like protein EsxS (Type VII secretion protein EsxS)	Ras-related protein Rab-14
0.673762	Q6MX18	P62826	Q6MX18_MYCTU	RAN_HUMAN	EsxS	RAN	ESAT-6 like protein EsxS (Type VII secretion protein EsxS)	GTP-binding nuclear protein Ran (Androgen receptor-associated protein 24) (GTPase Ran) (Ras-like protein TC4) (Ras-related nuclear protein)
0.67294	P9WJA9	O75689	GARA_MYCTU	ADAP1_HUMAN	GarA	ADAP1	Glycogen accumulation regulator GarA	Arf-GAP with dual PH domain-containing protein 1 (Centaurin-alpha-1) (Cnt-a1) (Putative MAPK-activating protein PM25)
0.671968	Q6MX18	P20339	Q6MX18_MYCTU	RAB5A_HUMAN	EsxS	RAB5A	ESAT-6 like protein EsxS (Type VII secretion protein EsxS)	Ras-related protein Rab-5A
0.671545	Q6MX18	P51148	Q6MX18_MYCTU	RAB5C_HUMAN	EsxS	RAB5C	ESAT-6 like protein EsxS (Type VII secretion protein EsxS)	Ras-related protein Rab-5C (L1880) (RAB5L)
0.670733	Q6MX18	P51149	Q6MX18_MYCTU	RAB7A_HUMAN	EsxS	RAB7A	ESAT-6 like protein EsxS (Type VII secretion protein EsxS)	Ras-related protein Rab-7a
0.670483	P9WHH9	Q6P4F2	DLDH_MYCTU	ADXL_HUMAN	LpdC	FDX1L	Dihydrolipoyl dehydrogenase (LPD) (EC 1.8.1.4) (Component of peroxynitrite reductase/peroxidase complex) (Component of PNR/P) (Dihydrolipoamide dehydrogenase) (E3 component of alpha-ketoacid dehydrogenase complexes)	Adrenodoxin-like protein
0.669619	Q6MX18	Q15382	Q6MX18_MYCTU	RHEB_HUMAN	EsxS	RHEB	ESAT-6 like protein EsxS (Type VII secretion protein EsxS)	GTP-binding protein Rheb (Ras homolog enriched in brain)
0.669482	Q6MX18	Q9Y3L5	Q6MX18_MYCTU	RAP2C_HUMAN	EsxS	RAP2C	ESAT-6 like protein EsxS (Type VII secretion protein EsxS)	Ras-related protein Rap-2c
0.669482	Q6MX18	P61225	Q6MX18_MYCTU	RAP2B_HUMAN	EsxS	RAP2B	ESAT-6 like protein EsxS (Type VII secretion protein EsxS)	Ras-related protein Rap-2b
0.669482	Q6MX18	P10114	Q6MX18_MYCTU	RAP2A_HUMAN	EsxS	RAP2A	ESAT-6 like protein EsxS (Type VII secretion protein EsxS)	Ras-related protein Rap-2a (RbBP-30)
0.668824	Q6MX18	Q13636	Q6MX18_MYCTU	RAB31_HUMAN	EsxS	RAB31	ESAT-6 like protein EsxS (Type VII secretion protein EsxS)	Ras-related protein Rab-31 (Ras-related protein Rab-22B)
0.667824	Q6MX18	Q6IQ22	Q6MX18_MYCTU	RAB12_HUMAN	EsxS	RAB12	ESAT-6 like protein EsxS (Type VII secretion protein EsxS)	Ras-related protein Rab-12
0.667597	P9WQ35	P11488	CYA1_MYCTU	GNAT1_HUMAN	Cya	GNAT1	Adenylate cyclase (EC 4.6.1.1) (ATP pyrophosphate-lyase) (Adenylyl cyclase)	Guanine nucleotide-binding protein G(t) subunit alpha-1 (Transducin alpha-1 chain)
0.667057	Q6MX18	P61586	Q6MX18_MYCTU	RHOA_HUMAN	EsxS	RHOA	ESAT-6 like protein EsxS (Type VII secretion protein EsxS)	Transforming protein RhoA (Rho cDNA clone 12) (h12)
0.666694	P9WHH7	P13667	LPDA_MYCTU	PDIA4_HUMAN	LpdA	PDIA4	NAD(P)H dehydrogenase (quinone) (EC 1.6.5.2) (NAD(P)H quinone reductase) (NAD(P)H: menadione oxidoreductase) (NADH-menadione reductase)	Protein disulfide-isomerase A4 (EC 5.3.4.1) (Endoplasmic reticulum resident protein 70) (ER protein 70) (ERp70) (Endoplasmic reticulum resident protein 72) (ER protein 72) (ERp-72) (ERp72)
0.6661	P9WHH9	P83876	DLDH_MYCTU	TXN4A_HUMAN	LpdC	TXNL4A	Dihydrolipoyl dehydrogenase (LPD) (EC 1.8.1.4) (Component of peroxynitrite reductase/peroxidase complex) (Component of PNR/P) (Dihydrolipoamide dehydrogenase) (E3 component of alpha-ketoacid dehydrogenase complexes)	Thioredoxin-like protein 4A (DIM1 protein homolog) (Spliceosomal U5 snRNP-specific 15 kDa protein) (Thioredoxin-like U5 snRNP protein U5-15kD)
0.663824	Q6MX18	Q9UL26	Q6MX18_MYCTU	RB22A_HUMAN	EsxS	RAB22A	ESAT-6 like protein EsxS (Type VII secretion protein EsxS)	Ras-related protein Rab-22A (Rab-22)
0.662971	P9WQ35	P09471	CYA1_MYCTU	GNAO_HUMAN	Cya	GNAO1	Adenylate cyclase (EC 4.6.1.1) (ATP pyrophosphate-lyase) (Adenylyl cyclase)	Guanine nucleotide-binding protein G(o) subunit alpha
0.662913	Q6MX18	Q92928	Q6MX18_MYCTU	RAB1C_HUMAN	EsxS	RAB1C	ESAT-6 like protein EsxS (Type VII secretion protein EsxS)	Putative Ras-related protein Rab-1C (hRab1c)
0.662713	P9WQ35	P08754	CYA1_MYCTU	GNAI3_HUMAN	Cya	GNAI3	Adenylate cyclase (EC 4.6.1.1) (ATP pyrophosphate-lyase) (Adenylyl cyclase)	Guanine nucleotide-binding protein G(k) subunit alpha (G(i) alpha-3)
0.662706	P9WQ35	P50148	CYA1_MYCTU	GNAQ_HUMAN	Cya	GNAQ	Adenylate cyclase (EC 4.6.1.1) (ATP pyrophosphate-lyase) (Adenylyl cyclase)	Guanine nucleotide-binding protein G(q) subunit alpha (Guanine nucleotide-binding protein alpha-q)
0.662706	P9WQ35	P29992	CYA1_MYCTU	GNA11_HUMAN	Cya	GNA11	Adenylate cyclase (EC 4.6.1.1) (ATP pyrophosphate-lyase) (Adenylyl cyclase)	Guanine nucleotide-binding protein subunit alpha-11 (G alpha-11) (G-protein subunit alpha-11) (Guanine nucleotide-binding protein G(y) subunit alpha)
0.662642	Q6MX18	P61587	Q6MX18_MYCTU	RND3_HUMAN	EsxS	RND3	ESAT-6 like protein EsxS (Type VII secretion protein EsxS)	Rho-related GTP-binding protein RhoE (Protein MemB) (Rho family GTPase 3) (Rho-related GTP-binding protein Rho8) (Rnd3)
0.662633	P9WQ35	P63096	CYA1_MYCTU	GNAI1_HUMAN	Cya	GNAI1	Adenylate cyclase (EC 4.6.1.1) (ATP pyrophosphate-lyase) (Adenylyl cyclase)	Guanine nucleotide-binding protein G(i) subunit alpha-1 (Adenylate cyclase-inhibiting G alpha protein)
0.659866	P9WPL5	P10109	CP142_MYCTU	ADX_HUMAN	Cyp142	FDX1	Putative cytochrome P450 142 (EC 1.14.-.-)	Adrenodoxin
0.659615	P9WQ35	Q14344	CYA1_MYCTU	GNA13_HUMAN	Cya	GNA13	Adenylate cyclase (EC 4.6.1.1) (ATP pyrophosphate-lyase) (Adenylyl cyclase)	Guanine nucleotide-binding protein subunit alpha-13 (G alpha-13) (G-protein subunit alpha-13)
0.658906	P9WIQ3	Q6P4F2	FPRA_MYCTU	ADXL_HUMAN	FprA	FDX1L	NADPH-ferredoxin reductase FprA (NFR) (EC 1.18.1.2)	Adrenodoxin-like protein
0.658363	P9WHH9	Q9Y320	DLDH_MYCTU	TMX2_HUMAN	LpdC	TMX2	Dihydrolipoyl dehydrogenase (LPD) (EC 1.8.1.4) (Component of peroxynitrite reductase/peroxidase complex) (Component of PNR/P) (Dihydrolipoamide dehydrogenase) (E3 component of alpha-ketoacid dehydrogenase complexes)	Thioredoxin-related transmembrane protein 2 (Cell proliferation-inducing gene 26 protein) (Thioredoxin domain-containing protein 14)
0.658231	P9WHH7	Q6P4F2	LPDA_MYCTU	ADXL_HUMAN	LpdA	FDX1L	NAD(P)H dehydrogenase (quinone) (EC 1.6.5.2) (NAD(P)H quinone reductase) (NAD(P)H: menadione oxidoreductase) (NADH-menadione reductase)	Adrenodoxin-like protein
0.658057	Q6MX18	Q9UL25	Q6MX18_MYCTU	RAB21_HUMAN	EsxS	RAB21	ESAT-6 like protein EsxS (Type VII secretion protein EsxS)	Ras-related protein Rab-21
0.657369	P9WHH9	Q9NX01	DLDH_MYCTU	TXN4B_HUMAN	LpdC	TXNL4B	Dihydrolipoyl dehydrogenase (LPD) (EC 1.8.1.4) (Component of peroxynitrite reductase/peroxidase complex) (Component of PNR/P) (Dihydrolipoamide dehydrogenase) (E3 component of alpha-ketoacid dehydrogenase complexes)	Thioredoxin-like protein 4B (Dim1-like protein)
0.656464	P9WHH7	P30101	LPDA_MYCTU	PDIA3_HUMAN	LpdA	PDIA3	NAD(P)H dehydrogenase (quinone) (EC 1.6.5.2) (NAD(P)H quinone reductase) (NAD(P)H: menadione oxidoreductase) (NADH-menadione reductase)	Protein disulfide-isomerase A3 (EC 5.3.4.1) (58 kDa glucose-regulated protein) (58 kDa microsomal protein) (p58) (Disulfide isomerase ER-60) (Endoplasmic reticulum resident protein 57) (ER protein 57) (ERp57) (Endoplasmic reticulum resident protein 60) (ER protein 60) (ERp60)
0.656297	P9WQ35	Q03113	CYA1_MYCTU	GNA12_HUMAN	Cya	GNA12	Adenylate cyclase (EC 4.6.1.1) (ATP pyrophosphate-lyase) (Adenylyl cyclase)	Guanine nucleotide-binding protein subunit alpha-12 (G alpha-12) (G-protein subunit alpha-12)
0.656046	Q6MX18	Q9NP72	Q6MX18_MYCTU	RAB18_HUMAN	EsxS	RAB18	ESAT-6 like protein EsxS (Type VII secretion protein EsxS)	Ras-related protein Rab-18
0.655525	P9WG67	P24666	THIO_MYCTU	PPAC_HUMAN	TrxA	ACP1	Thioredoxin (Trx) (MPT46)	Low molecular weight phosphotyrosine protein phosphatase (LMW-PTP) (LMW-PTPase) (EC 3.1.3.48) (Adipocyte acid phosphatase) (Low molecular weight cytosolic acid phosphatase) (EC 3.1.3.2) (Red cell acid phosphatase 1)
0.653253	P9WI81	Q06547	PKNB_MYCTU	GABP1_HUMAN	PknB	GABPB1	Serine/threonine-protein kinase PknB (EC 2.7.11.1)	GA-binding protein subunit beta-1 (GABP subunit beta-1) (GABPB-1) (GABP subunit beta-2) (GABPB-2) (Nuclear respiratory factor 2) (Transcription factor E4TF1-47) (Transcription factor E4TF1-53)
0.652761	P9WHH9	P07237	DLDH_MYCTU	PDIA1_HUMAN	LpdC	P4HB	Dihydrolipoyl dehydrogenase (LPD) (EC 1.8.1.4) (Component of peroxynitrite reductase/peroxidase complex) (Component of PNR/P) (Dihydrolipoamide dehydrogenase) (E3 component of alpha-ketoacid dehydrogenase complexes)	Protein disulfide-isomerase (PDI) (EC 5.3.4.1) (Cellular thyroid hormone-binding protein) (Prolyl 4-hydroxylase subunit beta) (p55)
0.652459	Q6MX18	Q9NP90	Q6MX18_MYCTU	RAB9B_HUMAN	EsxS	RAB9B	ESAT-6 like protein EsxS (Type VII secretion protein EsxS)	Ras-related protein Rab-9B (Rab-9-like protein) (Rab-9L)
0.651588	P9WGY3	P19447	RRAAH_MYCTU	ERCC3_HUMAN	RraA	ERCC3	Putative 4-hydroxy-4-methyl-2-oxoglutarate aldolase (HMG aldolase) (EC 4.1.3.17) (Oxaloacetate decarboxylase) (OAA decarboxylase) (EC 4.1.1.3) (Regulator of ribonuclease activity homolog) (RraA-like protein)	TFIIH basal transcription factor complex helicase XPB subunit (EC 3.6.4.12) (Basic transcription factor 2 89 kDa subunit) (BTF2 p89) (DNA excision repair protein ERCC-3) (DNA repair protein complementing XP-B cells) (TFIIH basal transcription factor complex 89 kDa subunit) (TFIIH 89 kDa subunit) (TFIIH p89) (Xeroderma pigmentosum group B-complementing protein)
0.651389	Q6MX18	O95716	Q6MX18_MYCTU	RAB3D_HUMAN	EsxS	RAB3D	ESAT-6 like protein EsxS (Type VII secretion protein EsxS)	Ras-related protein Rab-3D
0.650921	Q6MX18	P62834	Q6MX18_MYCTU	RAP1A_HUMAN	EsxS	RAP1A	ESAT-6 like protein EsxS (Type VII secretion protein EsxS)	Ras-related protein Rap-1A (C21KG) (G-22K) (GTP-binding protein smg p21A) (Ras-related protein Krev-1)
0.649586	Q6MX18	Q13637	Q6MX18_MYCTU	RAB32_HUMAN	EsxS	RAB32	ESAT-6 like protein EsxS (Type VII secretion protein EsxS)	Ras-related protein Rab-32
0.646505	P9WI81	Q9Y6W6	PKNB_MYCTU	DUS10_HUMAN	PknB	DUSP10	Serine/threonine-protein kinase PknB (EC 2.7.11.1)	Dual specificity protein phosphatase 10 (EC 3.1.3.16) (EC 3.1.3.48) (Mitogen-activated protein kinase phosphatase 5) (MAP kinase phosphatase 5) (MKP-5)
0.64618	P9WGD5	P61626	SSB_MYCTU	LYSC_HUMAN	Ssb	LYZ	Single-stranded DNA-binding protein (SSB)	Lysozyme C (EC 3.2.1.17) (1
0.644125	P9WI81	P20248	PKNB_MYCTU	CCNA2_HUMAN	PknB	CCNA2	Serine/threonine-protein kinase PknB (EC 2.7.11.1)	Cyclin-A2 (Cyclin-A)
0.644107	P9WI81	Q15078	PKNB_MYCTU	CD5R1_HUMAN	PknB	CDK5R1	Serine/threonine-protein kinase PknB (EC 2.7.11.1)	Cyclin-dependent kinase 5 activator 1 (CDK5 activator 1) (Cyclin-dependent kinase 5 regulatory subunit 1) (TPKII regulatory subunit) [Cleaved into: Cyclin-dependent kinase 5 activator 1
0.643137	P9WHH7	P83876	LPDA_MYCTU	TXN4A_HUMAN	LpdA	TXNL4A	NAD(P)H dehydrogenase (quinone) (EC 1.6.5.2) (NAD(P)H quinone reductase) (NAD(P)H: menadione oxidoreductase) (NADH-menadione reductase)	Thioredoxin-like protein 4A (DIM1 protein homolog) (Spliceosomal U5 snRNP-specific 15 kDa protein) (Thioredoxin-like U5 snRNP protein U5-15kD)
0.643115	Q6MX18	P51159	Q6MX18_MYCTU	RB27A_HUMAN	EsxS	RAB27A	ESAT-6 like protein EsxS (Type VII secretion protein EsxS)	Ras-related protein Rab-27A (Rab-27) (GTP-binding protein Ram)
0.641394	P9WHH9	P10109	DLDH_MYCTU	ADX_HUMAN	LpdC	FDX1	Dihydrolipoyl dehydrogenase (LPD) (EC 1.8.1.4) (Component of peroxynitrite reductase/peroxidase complex) (Component of PNR/P) (Dihydrolipoamide dehydrogenase) (E3 component of alpha-ketoacid dehydrogenase complexes)	Adrenodoxin
0.641078	P9WG65	Q9H3M7	MPT53_MYCTU	TXNIP_HUMAN	Mpt53	TXNIP	Soluble secreted antigen MPT53	Thioredoxin-interacting protein (Thioredoxin-binding protein 2) (Vitamin D3 up-regulated protein 1)
0.640468	P71590	O75689	FHAA_MYCTU	ADAP1_HUMAN	FhaA	ADAP1	FHA domain-containing protein FhaA	Arf-GAP with dual PH domain-containing protein 1 (Centaurin-alpha-1) (Cnt-a1) (Putative MAPK-activating protein PM25)
0.640005	Q79FE1	Q9Y3E7	Q79FE1_MYCTU	CHMP3_HUMAN	PPE41	CHMP3	PPE family protein PPE41 (Uncharacterized protein)	Charged multivesicular body protein 3 (Chromatin-modifying protein 3) (Neuroendocrine differentiation factor) (Vacuolar protein sorting-associated protein 24) (hVps24)
0.638454	P9WHH9	Q14554	DLDH_MYCTU	PDIA5_HUMAN	LpdC	PDIA5	Dihydrolipoyl dehydrogenase (LPD) (EC 1.8.1.4) (Component of peroxynitrite reductase/peroxidase complex) (Component of PNR/P) (Dihydrolipoamide dehydrogenase) (E3 component of alpha-ketoacid dehydrogenase complexes)	Protein disulfide-isomerase A5 (EC 5.3.4.1) (Protein disulfide isomerase-related protein)
0.63825	P9WG65	Q9BVA1	MPT53_MYCTU	TBB2B_HUMAN	Mpt53	TUBB2B	Soluble secreted antigen MPT53	Tubulin beta-2B chain
0.63825	P9WG65	Q3ZCM7	MPT53_MYCTU	TBB8_HUMAN	Mpt53	TUBB8	Soluble secreted antigen MPT53	Tubulin beta-8 chain
0.63825	P9WG65	Q13885	MPT53_MYCTU	TBB2A_HUMAN	Mpt53	TUBB2A	Soluble secreted antigen MPT53	Tubulin beta-2A chain (Tubulin beta class IIa)
0.63825	P9WG65	P68371	MPT53_MYCTU	TBB4B_HUMAN	Mpt53	TUBB4B	Soluble secreted antigen MPT53	Tubulin beta-4B chain (Tubulin beta-2 chain) (Tubulin beta-2C chain)
0.63825	P9WG65	P07437	MPT53_MYCTU	TBB5_HUMAN	Mpt53	TUBB	Soluble secreted antigen MPT53	Tubulin beta chain (Tubulin beta-5 chain)
0.637172	P9WHH9	Q9H3N1	DLDH_MYCTU	TMX1_HUMAN	LpdC	TMX1	Dihydrolipoyl dehydrogenase (LPD) (EC 1.8.1.4) (Component of peroxynitrite reductase/peroxidase complex) (Component of PNR/P) (Dihydrolipoamide dehydrogenase) (E3 component of alpha-ketoacid dehydrogenase complexes)	Thioredoxin-related transmembrane protein 1 (Thioredoxin domain-containing protein 1) (Transmembrane Trx-related protein)
0.636293	Q6MX18	Q96P47	Q6MX18_MYCTU	AGAP3_HUMAN	EsxS	AGAP3	ESAT-6 like protein EsxS (Type VII secretion protein EsxS)	Arf-GAP with GTPase
0.635666	P9WHH7	Q9Y320	LPDA_MYCTU	TMX2_HUMAN	LpdA	TMX2	NAD(P)H dehydrogenase (quinone) (EC 1.6.5.2) (NAD(P)H quinone reductase) (NAD(P)H: menadione oxidoreductase) (NADH-menadione reductase)	Thioredoxin-related transmembrane protein 2 (Cell proliferation-inducing gene 26 protein) (Thioredoxin domain-containing protein 14)
0.634707	P9WHH7	Q9NX01	LPDA_MYCTU	TXN4B_HUMAN	LpdA	TXNL4B	NAD(P)H dehydrogenase (quinone) (EC 1.6.5.2) (NAD(P)H quinone reductase) (NAD(P)H: menadione oxidoreductase) (NADH-menadione reductase)	Thioredoxin-like protein 4B (Dim1-like protein)
0.634335	P9WI81	P42773	PKNB_MYCTU	CDN2C_HUMAN	PknB	CDKN2C	Serine/threonine-protein kinase PknB (EC 2.7.11.1)	Cyclin-dependent kinase 4 inhibitor C (Cyclin-dependent kinase 6 inhibitor) (p18-INK4c) (p18-INK6)
0.633614	P9WPP1	P10109	CP125_MYCTU	ADX_HUMAN	Cyp125	FDX1	Steroid C26-monooxygenase (EC 1.14.13.141) (Cholest-4-en-3-one 26-monooxygenase) (Cytochrome P450 125) (Steroid C27-monooxygenase)	Adrenodoxin
0.632972	P9WI81	O14593	PKNB_MYCTU	RFXK_HUMAN	PknB	RFXANK	Serine/threonine-protein kinase PknB (EC 2.7.11.1)	DNA-binding protein RFXANK (Ankyrin repeat family A protein 1) (Regulatory factor X subunit B) (RFX-B) (Regulatory factor X-associated ankyrin-containing protein)
0.632565	Q6MX18	Q9ULC3	Q6MX18_MYCTU	RAB23_HUMAN	EsxS	RAB23	ESAT-6 like protein EsxS (Type VII secretion protein EsxS)	Ras-related protein Rab-23
0.632531	P9WHR9	P08581	Y3671_MYCTU	MET_HUMAN	Rv3671c	MET	Serine protease Rv3671c (EC 3.4.21.-)	Hepatocyte growth factor receptor (HGF receptor) (EC 2.7.10.1) (HGF/SF receptor) (Proto-oncogene c-Met) (Scatter factor receptor) (SF receptor) (Tyrosine-protein kinase Met)
0.632457	P9WG65	P04350	MPT53_MYCTU	TBB4A_HUMAN	Mpt53	TUBB4A	Soluble secreted antigen MPT53	Tubulin beta-4A chain (Tubulin 5 beta) (Tubulin beta-4 chain)
0.631267	P9WG65	Q9BUF5	MPT53_MYCTU	TBB6_HUMAN	Mpt53	TUBB6	Soluble secreted antigen MPT53	Tubulin beta-6 chain (Tubulin beta class V)
0.631267	P9WG65	Q13509	MPT53_MYCTU	TBB3_HUMAN	Mpt53	TUBB3	Soluble secreted antigen MPT53	Tubulin beta-3 chain (Tubulin beta-4 chain) (Tubulin beta-III)
0.630897	Q6MX18	P08134	Q6MX18_MYCTU	RHOC_HUMAN	EsxS	RHOC	ESAT-6 like protein EsxS (Type VII secretion protein EsxS)	Rho-related GTP-binding protein RhoC (Rho cDNA clone 9) (h9)
0.630257	P9WHH7	P07237	LPDA_MYCTU	PDIA1_HUMAN	LpdA	P4HB	NAD(P)H dehydrogenase (quinone) (EC 1.6.5.2) (NAD(P)H quinone reductase) (NAD(P)H: menadione oxidoreductase) (NADH-menadione reductase)	Protein disulfide-isomerase (PDI) (EC 5.3.4.1) (Cellular thyroid hormone-binding protein) (Prolyl 4-hydroxylase subunit beta) (p55)
0.629674	P9WHH7	P10109	LPDA_MYCTU	ADX_HUMAN	LpdA	FDX1	NAD(P)H dehydrogenase (quinone) (EC 1.6.5.2) (NAD(P)H quinone reductase) (NAD(P)H: menadione oxidoreductase) (NADH-menadione reductase)	Adrenodoxin
0.629521	P9WI81	Q9H2K2	PKNB_MYCTU	TNKS2_HUMAN	PknB	TNKS2	Serine/threonine-protein kinase PknB (EC 2.7.11.1)	Tankyrase-2 (TANK2) (EC 2.4.2.30) (ADP-ribosyltransferase diphtheria toxin-like 6) (ARTD6) (Poly [ADP-ribose] polymerase 5B) (TNKS-2) (TRF1-interacting ankyrin-related ADP-ribose polymerase 2) (Tankyrase II) (Tankyrase-like protein) (Tankyrase-related protein)
0.629159	P9WP33	Q9GZT4	CYSO_MYCTU	SRR_HUMAN	CysO	SRR	Sulfur carrier protein CysO (9.5 kDa culture filtrate antigen cfp10A)	Serine racemase (EC 4.3.1.17) (EC 4.3.1.18) (EC 5.1.1.18) (D-serine ammonia-lyase) (D-serine dehydratase) (L-serine ammonia-lyase) (L-serine dehydratase)
0.62859	Q6MX18	P84085	Q6MX18_MYCTU	ARF5_HUMAN	EsxS	ARF5	ESAT-6 like protein EsxS (Type VII secretion protein EsxS)	ADP-ribosylation factor 5
0.627892	Q6MX18	Q92730	Q6MX18_MYCTU	RND1_HUMAN	EsxS	RND1	ESAT-6 like protein EsxS (Type VII secretion protein EsxS)	Rho-related GTP-binding protein Rho6 (Rho family GTPase 1) (Rnd1)
0.627701	P9WG65	Q9NY65	MPT53_MYCTU	TBA8_HUMAN	Mpt53	TUBA8	Soluble secreted antigen MPT53	Tubulin alpha-8 chain (Alpha-tubulin 8) (Tubulin alpha chain-like 2)
0.627701	P9WG65	Q71U36	MPT53_MYCTU	TBA1A_HUMAN	Mpt53	TUBA1A	Soluble secreted antigen MPT53	Tubulin alpha-1A chain (Alpha-tubulin 3) (Tubulin B-alpha-1) (Tubulin alpha-3 chain)
0.627701	P9WG65	Q6PEY2	MPT53_MYCTU	TBA3E_HUMAN	Mpt53	TUBA3E	Soluble secreted antigen MPT53	Tubulin alpha-3E chain (Alpha-tubulin 3E)
0.627701	P9WG65	Q13748	MPT53_MYCTU	TBA3C_HUMAN	Mpt53	TUBA3C	Soluble secreted antigen MPT53	Tubulin alpha-3C/D chain (Alpha-tubulin 2) (Alpha-tubulin 3C/D) (Tubulin alpha-2 chain)
0.627701	P9WG65	P68363	MPT53_MYCTU	TBA1B_HUMAN	Mpt53	TUBA1B	Soluble secreted antigen MPT53	Tubulin alpha-1B chain (Alpha-tubulin ubiquitous) (Tubulin K-alpha-1) (Tubulin alpha-ubiquitous chain)
0.625242	Q6MX18	P61224	Q6MX18_MYCTU	RAP1B_HUMAN	EsxS	RAP1B	ESAT-6 like protein EsxS (Type VII secretion protein EsxS)	Ras-related protein Rap-1b (GTP-binding protein smg p21B)
0.625242	Q6MX18	A6NIZ1	Q6MX18_MYCTU	RP1BL_HUMAN	EsxS	-	ESAT-6 like protein EsxS (Type VII secretion protein EsxS)	Ras-related protein Rap-1b-like protein
0.62505	Q6MX18	P36405	Q6MX18_MYCTU	ARL3_HUMAN	EsxS	ARL3	ESAT-6 like protein EsxS (Type VII secretion protein EsxS)	ADP-ribosylation factor-like protein 3
0.624894	Q6MX18	Q99490	Q6MX18_MYCTU	AGAP2_HUMAN	EsxS	AGAP2	ESAT-6 like protein EsxS (Type VII secretion protein EsxS)	Arf-GAP with GTPase
0.624668	P9WI81	Q9H9E1	PKNB_MYCTU	ANRA2_HUMAN	PknB	ANKRA2	Serine/threonine-protein kinase PknB (EC 2.7.11.1)	Ankyrin repeat family A protein 2 (RFXANK-like protein 2)
0.624656	P9WG65	Q9BQE3	MPT53_MYCTU	TBA1C_HUMAN	Mpt53	TUBA1C	Soluble secreted antigen MPT53	Tubulin alpha-1C chain (Alpha-tubulin 6) (Tubulin alpha-6 chain)
0.624515	Q79FE1	O00459	Q79FE1_MYCTU	P85B_HUMAN	PPE41	PIK3R2	PPE family protein PPE41 (Uncharacterized protein)	Phosphatidylinositol 3-kinase regulatory subunit beta (PI3-kinase regulatory subunit beta) (PI3K regulatory subunit beta) (PtdIns-3-kinase regulatory subunit beta) (Phosphatidylinositol 3-kinase 85 kDa regulatory subunit beta) (PI3-kinase subunit p85-beta) (PtdIns-3-kinase regulatory subunit p85-beta)
0.624012	P9WHH9	Q13454	DLDH_MYCTU	TUSC3_HUMAN	LpdC	TUSC3	Dihydrolipoyl dehydrogenase (LPD) (EC 1.8.1.4) (Component of peroxynitrite reductase/peroxidase complex) (Component of PNR/P) (Dihydrolipoamide dehydrogenase) (E3 component of alpha-ketoacid dehydrogenase complexes)	Tumor suppressor candidate 3 (Magnesium uptake/transporter TUSC3) (Protein N33)
0.623706	P9WIA1	P10599	PTPA_MYCTU	THIO_HUMAN	PtpA	TXN	Probable low molecular weight protein-tyrosine-phosphatase (PTPase) (EC 3.1.3.48)	Thioredoxin (Trx) (ATL-derived factor) (ADF) (Surface-associated sulphydryl protein) (SASP)
0.622856	Q6MX18	P84077	Q6MX18_MYCTU	ARF1_HUMAN	EsxS	ARF1	ESAT-6 like protein EsxS (Type VII secretion protein EsxS)	ADP-ribosylation factor 1
0.622856	Q6MX18	P61204	Q6MX18_MYCTU	ARF3_HUMAN	EsxS	ARF3	ESAT-6 like protein EsxS (Type VII secretion protein EsxS)	ADP-ribosylation factor 3
0.62243	P9WG65	P00390	MPT53_MYCTU	GSHR_HUMAN	Mpt53	GSR	Soluble secreted antigen MPT53	Glutathione reductase
0.621277	P9WI81	Q96NW4	PKNB_MYCTU	ANR27_HUMAN	PknB	ANKRD27	Serine/threonine-protein kinase PknB (EC 2.7.11.1)	Ankyrin repeat domain-containing protein 27 (VPS9 domain-containing protein)
0.620867	Q6MX18	Q7L0Q8	Q6MX18_MYCTU	RHOU_HUMAN	EsxS	RHOU	ESAT-6 like protein EsxS (Type VII secretion protein EsxS)	Rho-related GTP-binding protein RhoU (CDC42-like GTPase 1) (GTP-binding protein-like 1) (Rho GTPase-like protein ARHU) (Ryu GTPase) (Wnt-1 responsive Cdc42 homolog 1) (WRCH-1)
0.620348	P9WIT9	Q9BPU6	OTC_MYCTU	DPYL5_HUMAN	ArgF	DPYSL5	Ornithine carbamoyltransferase (OTCase) (EC 2.1.3.3)	Dihydropyrimidinase-related protein 5 (DRP-5) (CRMP3-associated molecule) (CRAM) (Collapsin response mediator protein 5) (CRMP-5) (UNC33-like phosphoprotein 6) (ULIP-6)
0.618728	P9WIA1	Q99757	PTPA_MYCTU	THIOM_HUMAN	PtpA	TXN2	Probable low molecular weight protein-tyrosine-phosphatase (PTPase) (EC 3.1.3.48)	Thioredoxin
0.618145	Q6MX18	Q92963	Q6MX18_MYCTU	RIT1_HUMAN	EsxS	RIT1	ESAT-6 like protein EsxS (Type VII secretion protein EsxS)	GTP-binding protein Rit1 (Ras-like protein expressed in many tissues) (Ras-like without CAAX protein 1)
0.617182	I6X486	Q9UQB8	I6X486_MYCTU	BAIP2_HUMAN	PE25	BAIAP2	PE family protein (PE family protein PE25)	Brain-specific angiogenesis inhibitor 1-associated protein 2 (BAI-associated protein 2) (BAI1-associated protein 2) (Protein BAP2) (Fas ligand-associated factor 3) (FLAF3) (Insulin receptor substrate p53/p58) (IRS-58) (IRSp53/58) (Insulin receptor substrate protein of 53 kDa) (IRSp53) (Insulin receptor substrate p53)
0.616444	P9WHH7	Q14554	LPDA_MYCTU	PDIA5_HUMAN	LpdA	PDIA5	NAD(P)H dehydrogenase (quinone) (EC 1.6.5.2) (NAD(P)H quinone reductase) (NAD(P)H: menadione oxidoreductase) (NADH-menadione reductase)	Protein disulfide-isomerase A5 (EC 5.3.4.1) (Protein disulfide isomerase-related protein)
0.616439	P9WG65	Q9NRH3	MPT53_MYCTU	TBG2_HUMAN	Mpt53	TUBG2	Soluble secreted antigen MPT53	Tubulin gamma-2 chain (Gamma-2-tubulin)
0.616439	P9WG65	P23258	MPT53_MYCTU	TBG1_HUMAN	Mpt53	TUBG1	Soluble secreted antigen MPT53	Tubulin gamma-1 chain (Gamma-1-tubulin) (Gamma-tubulin complex component 1) (GCP-1)
0.615611	P9WG65	P68366	MPT53_MYCTU	TBA4A_HUMAN	Mpt53	TUBA4A	Soluble secreted antigen MPT53	Tubulin alpha-4A chain (Alpha-tubulin 1) (Testis-specific alpha-tubulin) (Tubulin H2-alpha) (Tubulin alpha-1 chain)
0.615576	P9WIT9	Q14195	OTC_MYCTU	DPYL3_HUMAN	ArgF	DPYSL3	Ornithine carbamoyltransferase (OTCase) (EC 2.1.3.3)	Dihydropyrimidinase-related protein 3 (DRP-3) (Collapsin response mediator protein 4) (CRMP-4) (Unc-33-like phosphoprotein 1) (ULIP-1)
0.615329	P9WMK5	P04406	HOA_MYCTU	G3P_HUMAN	Rv3534c	GAPDH	4-hydroxy-2-oxovalerate aldolase (HOA) (EC 4.1.3.39) (4-hydroxy-2-keto-pentanoic acid aldolase) (4-hydroxy-2-oxopentanoate aldolase)	Glyceraldehyde-3-phosphate dehydrogenase (GAPDH) (EC 1.2.1.12) (Peptidyl-cysteine S-nitrosylase GAPDH) (EC 2.6.99.-)
0.61531	P9WIE3	Q16881	Y2238_MYCTU	TRXR1_HUMAN	Rv2238c	TXNRD1	Putative peroxiredoxin Rv2238c (EC 1.11.1.15) (Thioredoxin reductase)	Thioredoxin reductase 1
0.615206	P9WHH7	Q9H3N1	LPDA_MYCTU	TMX1_HUMAN	LpdA	TMX1	NAD(P)H dehydrogenase (quinone) (EC 1.6.5.2) (NAD(P)H quinone reductase) (NAD(P)H: menadione oxidoreductase) (NADH-menadione reductase)	Thioredoxin-related transmembrane protein 1 (Thioredoxin domain-containing protein 1) (Transmembrane Trx-related protein)
0.614992	P9WHH9	Q8N807	DLDH_MYCTU	PDILT_HUMAN	LpdC	PDILT	Dihydrolipoyl dehydrogenase (LPD) (EC 1.8.1.4) (Component of peroxynitrite reductase/peroxidase complex) (Component of PNR/P) (Dihydrolipoamide dehydrogenase) (E3 component of alpha-ketoacid dehydrogenase complexes)	Protein disulfide-isomerase-like protein of the testis
0.613199	P9WIT9	Q14194	OTC_MYCTU	DPYL1_HUMAN	ArgF	CRMP1	Ornithine carbamoyltransferase (OTCase) (EC 2.1.3.3)	Dihydropyrimidinase-related protein 1 (DRP-1) (Collapsin response mediator protein 1) (CRMP-1) (Unc-33-like phosphoprotein 3) (ULIP-3)
0.613128	P9WIT9	Q16555	OTC_MYCTU	DPYL2_HUMAN	ArgF	DPYSL2	Ornithine carbamoyltransferase (OTCase) (EC 2.1.3.3)	Dihydropyrimidinase-related protein 2 (DRP-2) (Collapsin response mediator protein 2) (CRMP-2) (N2A3) (Unc-33-like phosphoprotein 2) (ULIP-2)
0.61297	Q6MX18	Q96BM9	Q6MX18_MYCTU	ARL8A_HUMAN	EsxS	ARL8A	ESAT-6 like protein EsxS (Type VII secretion protein EsxS)	ADP-ribosylation factor-like protein 8A (ADP-ribosylation factor-like protein 10B) (Novel small G protein indispensable for equal chromosome segregation 2)
0.612554	Q6MX18	P18085	Q6MX18_MYCTU	ARF4_HUMAN	EsxS	ARF4	ESAT-6 like protein EsxS (Type VII secretion protein EsxS)	ADP-ribosylation factor 4
0.61045	P9WIA1	O43396	PTPA_MYCTU	TXNL1_HUMAN	PtpA	TXNL1	Probable low molecular weight protein-tyrosine-phosphatase (PTPase) (EC 3.1.3.48)	Thioredoxin-like protein 1 (32 kDa thioredoxin-related protein)
0.609564	Q6MX18	P20340	Q6MX18_MYCTU	RAB6A_HUMAN	EsxS	RAB6A	ESAT-6 like protein EsxS (Type VII secretion protein EsxS)	Ras-related protein Rab-6A (Rab-6)
0.609561	P9WI81	Q13418	PKNB_MYCTU	ILK_HUMAN	PknB	ILK	Serine/threonine-protein kinase PknB (EC 2.7.11.1)	Integrin-linked protein kinase (EC 2.7.11.1) (59 kDa serine/threonine-protein kinase) (ILK-1) (ILK-2) (p59ILK)
0.609458	P9WMK5	O14556	HOA_MYCTU	G3PT_HUMAN	Rv3534c	GAPDHS	4-hydroxy-2-oxovalerate aldolase (HOA) (EC 4.1.3.39) (4-hydroxy-2-keto-pentanoic acid aldolase) (4-hydroxy-2-oxopentanoate aldolase)	Glyceraldehyde-3-phosphate dehydrogenase
0.606963	Q6MX18	P51157	Q6MX18_MYCTU	RAB28_HUMAN	EsxS	RAB28	ESAT-6 like protein EsxS (Type VII secretion protein EsxS)	Ras-related protein Rab-28
0.606619	P9WIA1	Q8NBS9	PTPA_MYCTU	TXND5_HUMAN	PtpA	TXNDC5	Probable low molecular weight protein-tyrosine-phosphatase (PTPase) (EC 3.1.3.48)	Thioredoxin domain-containing protein 5 (Endoplasmic reticulum resident protein 46) (ER protein 46) (ERp46) (Thioredoxin-like protein p46)
0.605613	P9WG65	P09622	MPT53_MYCTU	DLDH_HUMAN	Mpt53	DLD	Soluble secreted antigen MPT53	Dihydrolipoyl dehydrogenase
0.604435	Q6MX18	P49917	Q6MX18_MYCTU	DNLI4_HUMAN	EsxS	LIG4	ESAT-6 like protein EsxS (Type VII secretion protein EsxS)	DNA ligase 4 (EC 6.5.1.1) (DNA ligase IV) (Polydeoxyribonucleotide synthase [ATP] 4)
0.603882	P9WIT9	Q14117	OTC_MYCTU	DPYS_HUMAN	ArgF	DPYS	Ornithine carbamoyltransferase (OTCase) (EC 2.1.3.3)	Dihydropyrimidinase (DHP) (DHPase) (EC 3.5.2.2) (Dihydropyrimidine amidohydrolase) (Hydantoinase)
0.602886	Q6MX18	Q9NVJ2	Q6MX18_MYCTU	ARL8B_HUMAN	EsxS	ARL8B	ESAT-6 like protein EsxS (Type VII secretion protein EsxS)	ADP-ribosylation factor-like protein 8B (ADP-ribosylation factor-like protein 10C) (Novel small G protein indispensable for equal chromosome segregation 1)
0.602499	P9WHH7	Q13454	LPDA_MYCTU	TUSC3_HUMAN	LpdA	TUSC3	NAD(P)H dehydrogenase (quinone) (EC 1.6.5.2) (NAD(P)H quinone reductase) (NAD(P)H: menadione oxidoreductase) (NADH-menadione reductase)	Tumor suppressor candidate 3 (Magnesium uptake/transporter TUSC3) (Protein N33)
0.602443	P9WG67	O95831	THIO_MYCTU	AIFM1_HUMAN	TrxA	AIFM1	Thioredoxin (Trx) (MPT46)	Apoptosis-inducing factor 1
0.602057	Q6MX18	O75628	Q6MX18_MYCTU	REM1_HUMAN	EsxS	REM1	ESAT-6 like protein EsxS (Type VII secretion protein EsxS)	GTP-binding protein REM 1 (GTPase-regulating endothelial cell sprouting) (Rad and Gem-like GTP-binding protein 1)
0.601879	P9WP99	P14174	PDUO_MYCTU	MIF_HUMAN	Rv1314c	MIF	Cob(I)yrinic acid a
0.599511	Q6MX18	Q86YS6	Q6MX18_MYCTU	RAB43_HUMAN	EsxS	RAB43	ESAT-6 like protein EsxS (Type VII secretion protein EsxS)	Ras-related protein Rab-43 (Ras-related protein Rab-41)
0.599511	Q6MX18	A6NDJ8	Q6MX18_MYCTU	RB43L_HUMAN	EsxS	-	ESAT-6 like protein EsxS (Type VII secretion protein EsxS)	Putative Rab-43-like protein ENSP00000330714
0.598334	Q6MX18	Q96KC2	Q6MX18_MYCTU	ARL5B_HUMAN	EsxS	ARL5B	ESAT-6 like protein EsxS (Type VII secretion protein EsxS)	ADP-ribosylation factor-like protein 5B (ADP-ribosylation factor-like protein 8)
0.597739	P9WI81	P24864	PKNB_MYCTU	CCNE1_HUMAN	PknB	CCNE1	Serine/threonine-protein kinase PknB (EC 2.7.11.1)	G1/S-specific cyclin-E1
0.596944	P9WI81	P46531	PKNB_MYCTU	NOTC1_HUMAN	PknB	NOTCH1	Serine/threonine-protein kinase PknB (EC 2.7.11.1)	Neurogenic locus notch homolog protein 1 (Notch 1) (hN1) (Translocation-associated notch protein TAN-1) [Cleaved into: Notch 1 extracellular truncation; Notch 1 intracellular domain (NICD)]
0.596789	Q6MX18	Q9H0N0	Q6MX18_MYCTU	RAB6C_HUMAN	EsxS	RAB6C	ESAT-6 like protein EsxS (Type VII secretion protein EsxS)	Ras-related protein Rab-6C (Rab6-like protein WTH3)
0.596704	Q6MX18	Q9NUV9	Q6MX18_MYCTU	GIMA4_HUMAN	EsxS	GIMAP4	ESAT-6 like protein EsxS (Type VII secretion protein EsxS)	GTPase IMAP family member 4 (Immunity-associated nucleotide 1 protein) (IAN-1) (hIAN1) (Immunity-associated protein 4)
0.595453	Q6MX18	Q15286	Q6MX18_MYCTU	RAB35_HUMAN	EsxS	RAB35	ESAT-6 like protein EsxS (Type VII secretion protein EsxS)	Ras-related protein Rab-35 (GTP-binding protein RAY) (Ras-related protein Rab-1C)
0.595305	P9WP99	P30046	PDUO_MYCTU	DOPD_HUMAN	Rv1314c	DDT	Cob(I)yrinic acid a
0.595305	P9WP99	A6NHG4	PDUO_MYCTU	DDTL_HUMAN	Rv1314c	DDTL	Cob(I)yrinic acid a
0.594357	P9WHH9	Q9BRA2	DLDH_MYCTU	TXD17_HUMAN	LpdC	TXNDC17	Dihydrolipoyl dehydrogenase (LPD) (EC 1.8.1.4) (Component of peroxynitrite reductase/peroxidase complex) (Component of PNR/P) (Dihydrolipoamide dehydrogenase) (E3 component of alpha-ketoacid dehydrogenase complexes)	Thioredoxin domain-containing protein 17 (14 kDa thioredoxin-related protein) (TRP14) (Protein 42-9-9) (Thioredoxin-like protein 5)
0.593849	I6X486	Q6UXY1	I6X486_MYCTU	BI2L2_HUMAN	PE25	BAIAP2L2	PE family protein (PE family protein PE25)	Brain-specific angiogenesis inhibitor 1-associated protein 2-like protein 2 (BAI1-associated protein 2-like protein 2) (Planar intestinal- and kidney-specific BAR domain protein) (Pinkbar)
0.59379	P9WHH7	Q8N807	LPDA_MYCTU	PDILT_HUMAN	LpdA	PDILT	NAD(P)H dehydrogenase (quinone) (EC 1.6.5.2) (NAD(P)H quinone reductase) (NAD(P)H: menadione oxidoreductase) (NADH-menadione reductase)	Protein disulfide-isomerase-like protein of the testis
0.593392	Q6MX18	P62745	Q6MX18_MYCTU	RHOB_HUMAN	EsxS	RHOB	ESAT-6 like protein EsxS (Type VII secretion protein EsxS)	Rho-related GTP-binding protein RhoB (Rho cDNA clone 6) (h6)
0.592252	P9WP33	P35520	CYSO_MYCTU	CBS_HUMAN	CysO	CBS	Sulfur carrier protein CysO (9.5 kDa culture filtrate antigen cfp10A)	Cystathionine beta-synthase (EC 4.2.1.22) (Beta-thionase) (Serine sulfhydrase)
0.592144	P9WHH9	Q8N4E4	DLDH_MYCTU	PDCL2_HUMAN	LpdC	PDCL2	Dihydrolipoyl dehydrogenase (LPD) (EC 1.8.1.4) (Component of peroxynitrite reductase/peroxidase complex) (Component of PNR/P) (Dihydrolipoamide dehydrogenase) (E3 component of alpha-ketoacid dehydrogenase complexes)	Phosducin-like protein 2
0.591433	P9WI81	P31321	PKNB_MYCTU	KAP1_HUMAN	PknB	PRKAR1B	Serine/threonine-protein kinase PknB (EC 2.7.11.1)	cAMP-dependent protein kinase type I-beta regulatory subunit
0.59017	P9WGY3	O15523	RRAAH_MYCTU	DDX3Y_HUMAN	RraA	DDX3Y	Putative 4-hydroxy-4-methyl-2-oxoglutarate aldolase (HMG aldolase) (EC 4.1.3.17) (Oxaloacetate decarboxylase) (OAA decarboxylase) (EC 4.1.1.3) (Regulator of ribonuclease activity homolog) (RraA-like protein)	ATP-dependent RNA helicase DDX3Y (EC 3.6.4.13) (DEAD box protein 3
0.59017	P9WGY3	O00571	RRAAH_MYCTU	DDX3X_HUMAN	RraA	DDX3X	Putative 4-hydroxy-4-methyl-2-oxoglutarate aldolase (HMG aldolase) (EC 4.1.3.17) (Oxaloacetate decarboxylase) (OAA decarboxylase) (EC 4.1.1.3) (Regulator of ribonuclease activity homolog) (RraA-like protein)	ATP-dependent RNA helicase DDX3X (EC 3.6.4.13) (DEAD box protein 3
0.589944	I6X486	P01130	I6X486_MYCTU	LDLR_HUMAN	PE25	LDLR	PE family protein (PE family protein PE25)	Low-density lipoprotein receptor (LDL receptor)
0.58893	P9WHH9	Q9UHX1	DLDH_MYCTU	PUF60_HUMAN	LpdC	PUF60	Dihydrolipoyl dehydrogenase (LPD) (EC 1.8.1.4) (Component of peroxynitrite reductase/peroxidase complex) (Component of PNR/P) (Dihydrolipoamide dehydrogenase) (E3 component of alpha-ketoacid dehydrogenase complexes)	Poly(U)-binding-splicing factor PUF60 (60 kDa poly(U)-binding-splicing factor) (FUSE-binding protein-interacting repressor) (FBP-interacting repressor) (Ro-binding protein 1) (RoBP1) (Siah-binding protein 1) (Siah-BP1)
0.588392	Q6MX18	P40616	Q6MX18_MYCTU	ARL1_HUMAN	EsxS	ARL1	ESAT-6 like protein EsxS (Type VII secretion protein EsxS)	ADP-ribosylation factor-like protein 1
0.588213	Q79FE1	P30533	Q79FE1_MYCTU	AMRP_HUMAN	PPE41	LRPAP1	PPE family protein PPE41 (Uncharacterized protein)	Alpha-2-macroglobulin receptor-associated protein (Alpha-2-MRAP) (Low density lipoprotein receptor-related protein-associated protein 1) (RAP)
0.586702	O53943	Q9UQB8	O53943_MYCTU	BAIP2_HUMAN	Rv1794	BAIAP2	Conserved protein (Uncharacterized protein)	Brain-specific angiogenesis inhibitor 1-associated protein 2 (BAI-associated protein 2) (BAI1-associated protein 2) (Protein BAP2) (Fas ligand-associated factor 3) (FLAF3) (Insulin receptor substrate p53/p58) (IRS-58) (IRSp53/58) (Insulin receptor substrate protein of 53 kDa) (IRSp53) (Insulin receptor substrate p53)
0.586032	P71619	P62888	P71619_MYCTU	RL30_HUMAN	UgpB	RPL30	ABC transporter substrate-binding protein (Probable Sn-glycerol-3-phosphate-binding lipoprotein UgpB) (sn-glycerol-3-phosphate transport ABC transporter sn-glycerol-3-phosphate-binding lipoprotein UgpB)	60S ribosomal protein L30
0.585323	P9WI81	O75909	PKNB_MYCTU	CCNK_HUMAN	PknB	CCNK	Serine/threonine-protein kinase PknB (EC 2.7.11.1)	Cyclin-K
0.58522	P9WNK7	P30533	ESXA_MYCTU	AMRP_HUMAN	EsxA	LRPAP1	6 kDa early secretory antigenic target (ESAT-6)	Alpha-2-macroglobulin receptor-associated protein (Alpha-2-MRAP) (Low density lipoprotein receptor-related protein-associated protein 1) (RAP)
0.58522	P9WNK5	P01130	ESXB_MYCTU	LDLR_HUMAN	EsxB	LDLR	ESAT-6-like protein EsxB (10 kDa culture filtrate antigen CFP-10) (Secreted antigenic protein MTSA-10)	Low-density lipoprotein receptor (LDL receptor)
0.584818	Q6MX18	P62330	Q6MX18_MYCTU	ARF6_HUMAN	EsxS	ARF6	ESAT-6 like protein EsxS (Type VII secretion protein EsxS)	ADP-ribosylation factor 6
0.584654	P9WHR9	Q04912	Y3671_MYCTU	RON_HUMAN	Rv3671c	MST1R	Serine protease Rv3671c (EC 3.4.21.-)	Macrophage-stimulating protein receptor (MSP receptor) (EC 2.7.10.1) (CDw136) (Protein-tyrosine kinase 8) (p185-Ron) (CD antigen CD136) [Cleaved into: Macrophage-stimulating protein receptor alpha chain; Macrophage-stimulating protein receptor beta chain]
0.583913	I6X486	P17081	I6X486_MYCTU	RHOQ_HUMAN	PE25	RHOQ	PE family protein (PE family protein PE25)	Rho-related GTP-binding protein RhoQ (Ras-like protein TC10) (Ras-like protein family member 7A)
0.582921	I6X486	P08134	I6X486_MYCTU	RHOC_HUMAN	PE25	RHOC	PE family protein (PE family protein PE25)	Rho-related GTP-binding protein RhoC (Rho cDNA clone 9) (h9)
0.582266	Q6MX18	P36404	Q6MX18_MYCTU	ARL2_HUMAN	EsxS	ARL2	ESAT-6 like protein EsxS (Type VII secretion protein EsxS)	ADP-ribosylation factor-like protein 2
0.581761	P9WNK7	Q16512	ESXA_MYCTU	PKN1_HUMAN	EsxA	PKN1	6 kDa early secretory antigenic target (ESAT-6)	Serine/threonine-protein kinase N1 (EC 2.7.11.13) (Protease-activated kinase 1) (PAK-1) (Protein kinase C-like 1) (Protein kinase C-like PKN) (Protein kinase PKN-alpha) (Protein-kinase C-related kinase 1) (Serine-threonine protein kinase N)
0.581427	P9WNK7	Q15642	ESXA_MYCTU	CIP4_HUMAN	EsxA	TRIP10	6 kDa early secretory antigenic target (ESAT-6)	Cdc42-interacting protein 4 (Protein Felic) (Salt tolerant protein) (hSTP) (Thyroid receptor-interacting protein 10) (TR-interacting protein 10) (TRIP-10)
0.580775	P9WI81	Q96LR5	PKNB_MYCTU	UB2E2_HUMAN	PknB	UBE2E2	Serine/threonine-protein kinase PknB (EC 2.7.11.1)	Ubiquitin-conjugating enzyme E2 E2 (EC 6.3.2.19) (UbcH8) (Ubiquitin carrier protein E2) (Ubiquitin-protein ligase E2)
0.580775	P9WI81	Q969T4	PKNB_MYCTU	UB2E3_HUMAN	PknB	UBE2E3	Serine/threonine-protein kinase PknB (EC 2.7.11.1)	Ubiquitin-conjugating enzyme E2 E3 (EC 6.3.2.19) (UbcH9) (Ubiquitin carrier protein E3) (Ubiquitin-conjugating enzyme E2-23 kDa) (Ubiquitin-protein ligase E3)
0.580775	P9WI81	P51965	PKNB_MYCTU	UB2E1_HUMAN	PknB	UBE2E1	Serine/threonine-protein kinase PknB (EC 2.7.11.1)	Ubiquitin-conjugating enzyme E2 E1 (EC 6.3.2.19) (UbcH6) (Ubiquitin carrier protein E1) (Ubiquitin-protein ligase E1)
0.580611	Q79FE1	Q13586	Q79FE1_MYCTU	STIM1_HUMAN	PPE41	STIM1	PPE family protein PPE41 (Uncharacterized protein)	Stromal interaction molecule 1
0.579753	P9WHH9	P30040	DLDH_MYCTU	ERP29_HUMAN	LpdC	ERP29	Dihydrolipoyl dehydrogenase (LPD) (EC 1.8.1.4) (Component of peroxynitrite reductase/peroxidase complex) (Component of PNR/P) (Dihydrolipoamide dehydrogenase) (E3 component of alpha-ketoacid dehydrogenase complexes)	Endoplasmic reticulum resident protein 29 (ERp29) (Endoplasmic reticulum resident protein 28) (ERp28) (Endoplasmic reticulum resident protein 31) (ERp31)
0.579624	P9WIA1	O76003	PTPA_MYCTU	GLRX3_HUMAN	PtpA	GLRX3	Probable low molecular weight protein-tyrosine-phosphatase (PTPase) (EC 3.1.3.48)	Glutaredoxin-3 (PKC-interacting cousin of thioredoxin) (PICOT) (PKC-theta-interacting protein) (PKCq-interacting protein) (Thioredoxin-like protein 2)
0.578323	P9WI81	P51668	PKNB_MYCTU	UB2D1_HUMAN	PknB	UBE2D1	Serine/threonine-protein kinase PknB (EC 2.7.11.1)	Ubiquitin-conjugating enzyme E2 D1 (EC 6.3.2.19) (Stimulator of Fe transport) (SFT) (UBC4/5 homolog) (UbcH5) (Ubiquitin carrier protein D1) (Ubiquitin-conjugating enzyme E2(17)KB 1) (Ubiquitin-conjugating enzyme E2-17 kDa 1) (Ubiquitin-protein ligase D1)
0.5773	P9WNK7	P11532	ESXA_MYCTU	DMD_HUMAN	EsxA	DMD	6 kDa early secretory antigenic target (ESAT-6)	Dystrophin
0.576807	P9WP33	Q96GA7	CYSO_MYCTU	SDSL_HUMAN	CysO	SDSL	Sulfur carrier protein CysO (9.5 kDa culture filtrate antigen cfp10A)	Serine dehydratase-like (L-serine deaminase) (L-serine dehydratase/L-threonine deaminase) (L-threonine dehydratase) (TDH) (EC 4.3.1.19) (Serine dehydratase 2) (SDH 2) (EC 4.3.1.17)
0.57662	P9WNK7	P46939	ESXA_MYCTU	UTRO_HUMAN	EsxA	UTRN	6 kDa early secretory antigenic target (ESAT-6)	Utrophin (Dystrophin-related protein 1) (DRP-1)
0.576462	P9WFN1	Q04917	Y2140_MYCTU	1433F_HUMAN	Rv2140c	YWHAH	UPF0098 protein Rv2140c	14-3-3 protein eta (Protein AS1)
0.576136	P9WIA1	Q15084	PTPA_MYCTU	PDIA6_HUMAN	PtpA	PDIA6	Probable low molecular weight protein-tyrosine-phosphatase (PTPase) (EC 3.1.3.48)	Protein disulfide-isomerase A6 (EC 5.3.4.1) (Endoplasmic reticulum protein 5) (ER protein 5) (ERp5) (Protein disulfide isomerase P5) (Thioredoxin domain-containing protein 7)
0.575886	P9WI81	Q9Y2X8	PKNB_MYCTU	UB2D4_HUMAN	PknB	UBE2D4	Serine/threonine-protein kinase PknB (EC 2.7.11.1)	Ubiquitin-conjugating enzyme E2 D4 (EC 6.3.2.19) (HBUCE1) (Ubiquitin carrier protein D4) (Ubiquitin-protein ligase D4)
0.575561	Q79FE1	Q15642	Q79FE1_MYCTU	CIP4_HUMAN	PPE41	TRIP10	PPE family protein PPE41 (Uncharacterized protein)	Cdc42-interacting protein 4 (Protein Felic) (Salt tolerant protein) (hSTP) (Thyroid receptor-interacting protein 10) (TR-interacting protein 10) (TRIP-10)
0.575456	I6X486	P53365	I6X486_MYCTU	ARFP2_HUMAN	PE25	ARFIP2	PE family protein (PE family protein PE25)	Arfaptin-2 (ADP-ribosylation factor-interacting protein 2) (Partner of RAC1) (Protein POR1)
0.575342	O53896	P08581	O53896_MYCTU	MET_HUMAN	PepD	MET	Peptidase S1 (Probable serine protease PepD (Serine proteinase) (MTB32B)) (Serine protease PepD)	Hepatocyte growth factor receptor (HGF receptor) (EC 2.7.10.1) (HGF/SF receptor) (Proto-oncogene c-Met) (Scatter factor receptor) (SF receptor) (Tyrosine-protein kinase Met)
0.575293	P9WI81	P61077	PKNB_MYCTU	UB2D3_HUMAN	PknB	UBE2D3	Serine/threonine-protein kinase PknB (EC 2.7.11.1)	Ubiquitin-conjugating enzyme E2 D3 (EC 6.3.2.19) (Ubiquitin carrier protein D3) (Ubiquitin-conjugating enzyme E2(17)KB 3) (Ubiquitin-conjugating enzyme E2-17 kDa 3) (Ubiquitin-protein ligase D3)
0.575242	Q6MX18	Q9H0F7	Q6MX18_MYCTU	ARL6_HUMAN	EsxS	ARL6	ESAT-6 like protein EsxS (Type VII secretion protein EsxS)	ADP-ribosylation factor-like protein 6 (Bardet-Biedl syndrome 3 protein)
0.574806	Q6MX18	Q9ULW5	Q6MX18_MYCTU	RAB26_HUMAN	EsxS	RAB26	ESAT-6 like protein EsxS (Type VII secretion protein EsxS)	Ras-related protein Rab-26
0.574784	Q6MX18	P55040	Q6MX18_MYCTU	GEM_HUMAN	EsxS	GEM	ESAT-6 like protein EsxS (Type VII secretion protein EsxS)	GTP-binding protein GEM (GTP-binding mitogen-induced T-cell protein) (RAS-like protein KIR)
0.574553	P9WI81	P24385	PKNB_MYCTU	CCND1_HUMAN	PknB	CCND1	Serine/threonine-protein kinase PknB (EC 2.7.11.1)	G1/S-specific cyclin-D1 (B-cell lymphoma 1 protein) (BCL-1) (BCL-1 oncogene) (PRAD1 oncogene)
0.574319	Q6MX18	Q9HB90	Q6MX18_MYCTU	RRAGC_HUMAN	EsxS	RRAGC	ESAT-6 like protein EsxS (Type VII secretion protein EsxS)	Ras-related GTP-binding protein C (Rag C) (RagC) (GTPase-interacting protein 2) (TIB929)
0.57414	Q79FE1	P63000	Q79FE1_MYCTU	RAC1_HUMAN	PPE41	RAC1	PPE family protein PPE41 (Uncharacterized protein)	Ras-related C3 botulinum toxin substrate 1 (Cell migration-inducing gene 5 protein) (Ras-like protein TC25) (p21-Rac1)
0.573867	P9WHH7	Q9BRA2	LPDA_MYCTU	TXD17_HUMAN	LpdA	TXNDC17	NAD(P)H dehydrogenase (quinone) (EC 1.6.5.2) (NAD(P)H quinone reductase) (NAD(P)H: menadione oxidoreductase) (NADH-menadione reductase)	Thioredoxin domain-containing protein 17 (14 kDa thioredoxin-related protein) (TRP14) (Protein 42-9-9) (Thioredoxin-like protein 5)
0.572551	I6X486	P60763	I6X486_MYCTU	RAC3_HUMAN	PE25	RAC3	PE family protein (PE family protein PE25)	Ras-related C3 botulinum toxin substrate 3 (p21-Rac3)
0.572091	P9WP33	P20132	CYSO_MYCTU	SDHL_HUMAN	CysO	SDS	Sulfur carrier protein CysO (9.5 kDa culture filtrate antigen cfp10A)	L-serine dehydratase/L-threonine deaminase (SDH) (EC 4.3.1.17) (L-serine deaminase) (L-threonine dehydratase) (TDH) (EC 4.3.1.19)
0.571804	P9WFN1	P31946	Y2140_MYCTU	1433B_HUMAN	Rv2140c	YWHAB	UPF0098 protein Rv2140c	14-3-3 protein beta/alpha (Protein 1054) (Protein kinase C inhibitor protein 1) (KCIP-1) [Cleaved into: 14-3-3 protein beta/alpha
0.571734	P9WPL5	O14561	CP142_MYCTU	ACPM_HUMAN	Cyp142	NDUFAB1	Putative cytochrome P450 142 (EC 1.14.-.-)	Acyl carrier protein
0.57173	P9WHH7	Q8N4E4	LPDA_MYCTU	PDCL2_HUMAN	LpdA	PDCL2	NAD(P)H dehydrogenase (quinone) (EC 1.6.5.2) (NAD(P)H quinone reductase) (NAD(P)H: menadione oxidoreductase) (NADH-menadione reductase)	Phosducin-like protein 2
0.57103	P9WFN1	P63104	Y2140_MYCTU	1433Z_HUMAN	Rv2140c	YWHAZ	UPF0098 protein Rv2140c	14-3-3 protein zeta/delta (Protein kinase C inhibitor protein 1) (KCIP-1)
0.569593	P9WI81	O75334	PKNB_MYCTU	LIPA2_HUMAN	PknB	PPFIA2	Serine/threonine-protein kinase PknB (EC 2.7.11.1)	Liprin-alpha-2 (Protein tyrosine phosphatase receptor type f polypeptide-interacting protein alpha-2) (PTPRF-interacting protein alpha-2)
0.568627	P9WHH7	Q9UHX1	LPDA_MYCTU	PUF60_HUMAN	LpdA	PUF60	NAD(P)H dehydrogenase (quinone) (EC 1.6.5.2) (NAD(P)H quinone reductase) (NAD(P)H: menadione oxidoreductase) (NADH-menadione reductase)	Poly(U)-binding-splicing factor PUF60 (60 kDa poly(U)-binding-splicing factor) (FUSE-binding protein-interacting repressor) (FBP-interacting repressor) (Ro-binding protein 1) (RoBP1) (Siah-binding protein 1) (Siah-BP1)
0.568028	P9WNK5	P17081	ESXB_MYCTU	RHOQ_HUMAN	EsxB	RHOQ	ESAT-6-like protein EsxB (10 kDa culture filtrate antigen CFP-10) (Secreted antigenic protein MTSA-10)	Rho-related GTP-binding protein RhoQ (Ras-like protein TC10) (Ras-like protein family member 7A)
0.567216	Q6MX18	Q8IZ41	Q6MX18_MYCTU	RASEF_HUMAN	EsxS	RASEF	ESAT-6 like protein EsxS (Type VII secretion protein EsxS)	Ras and EF-hand domain-containing protein (Ras-related protein Rab-45)
0.567194	Q6MX18	Q9NQL2	Q6MX18_MYCTU	RRAGD_HUMAN	EsxS	RRAGD	ESAT-6 like protein EsxS (Type VII secretion protein EsxS)	Ras-related GTP-binding protein D (Rag D) (RagD)
0.567063	P9WNK5	P08134	ESXB_MYCTU	RHOC_HUMAN	EsxB	RHOC	ESAT-6-like protein EsxB (10 kDa culture filtrate antigen CFP-10) (Secreted antigenic protein MTSA-10)	Rho-related GTP-binding protein RhoC (Rho cDNA clone 9) (h9)
0.565597	P9WFN1	P62258	Y2140_MYCTU	1433E_HUMAN	Rv2140c	YWHAE	UPF0098 protein Rv2140c	14-3-3 protein epsilon (14-3-3E)
0.565545	I6X486	P61586	I6X486_MYCTU	RHOA_HUMAN	PE25	RHOA	PE family protein (PE family protein PE25)	Transforming protein RhoA (Rho cDNA clone 12) (h12)
0.56468	P9WHH9	O94888	DLDH_MYCTU	UBXN7_HUMAN	LpdC	UBXN7	Dihydrolipoyl dehydrogenase (LPD) (EC 1.8.1.4) (Component of peroxynitrite reductase/peroxidase complex) (Component of PNR/P) (Dihydrolipoamide dehydrogenase) (E3 component of alpha-ketoacid dehydrogenase complexes)	UBX domain-containing protein 7
0.56418	I6X486	P62745	I6X486_MYCTU	RHOB_HUMAN	PE25	RHOB	PE family protein (PE family protein PE25)	Rho-related GTP-binding protein RhoB (Rho cDNA clone 6) (h6)
0.563992	P9WI81	P31323	PKNB_MYCTU	KAP3_HUMAN	PknB	PRKAR2B	Serine/threonine-protein kinase PknB (EC 2.7.11.1)	cAMP-dependent protein kinase type II-beta regulatory subunit
0.563526	P9WI81	P25963	PKNB_MYCTU	IKBA_HUMAN	PknB	NFKBIA	Serine/threonine-protein kinase PknB (EC 2.7.11.1)	NF-kappa-B inhibitor alpha (I-kappa-B-alpha) (IkB-alpha) (IkappaBalpha) (Major histocompatibility complex enhancer-binding protein MAD3)
0.562898	P9WI81	Q9NPD8	PKNB_MYCTU	UBE2T_HUMAN	PknB	UBE2T	Serine/threonine-protein kinase PknB (EC 2.7.11.1)	Ubiquitin-conjugating enzyme E2 T (EC 6.3.2.19) (Cell proliferation-inducing gene 50 protein) (Ubiquitin carrier protein T) (Ubiquitin-protein ligase T)
0.562732	Q6MX18	Q9Y5M8	Q6MX18_MYCTU	SRPRB_HUMAN	EsxS	SRPRB	ESAT-6 like protein EsxS (Type VII secretion protein EsxS)	Signal recognition particle receptor subunit beta (SR-beta) (Protein APMCF1)
0.562701	Q6MX18	Q9NRY4	Q6MX18_MYCTU	RHG35_HUMAN	EsxS	ARHGAP35	ESAT-6 like protein EsxS (Type VII secretion protein EsxS)	Rho GTPase-activating protein 35 (Glucocorticoid receptor DNA-binding factor 1) (Glucocorticoid receptor repression factor 1) (GRF-1) (Rho GAP p190A) (p190-A)
0.562555	P9WGY3	Q9UMR2	RRAAH_MYCTU	DD19B_HUMAN	RraA	DDX19B	Putative 4-hydroxy-4-methyl-2-oxoglutarate aldolase (HMG aldolase) (EC 4.1.3.17) (Oxaloacetate decarboxylase) (OAA decarboxylase) (EC 4.1.1.3) (Regulator of ribonuclease activity homolog) (RraA-like protein)	ATP-dependent RNA helicase DDX19B (EC 3.6.4.13) (DEAD box RNA helicase DEAD5) (DEAD box protein 19B)
0.562555	P9WGY3	Q9NUU7	RRAAH_MYCTU	DD19A_HUMAN	RraA	DDX19A	Putative 4-hydroxy-4-methyl-2-oxoglutarate aldolase (HMG aldolase) (EC 4.1.3.17) (Oxaloacetate decarboxylase) (OAA decarboxylase) (EC 4.1.1.3) (Regulator of ribonuclease activity homolog) (RraA-like protein)	ATP-dependent RNA helicase DDX19A (EC 3.6.4.13) (DDX19-like protein) (DEAD box protein 19A)
0.562163	Q79FE1	P15153	Q79FE1_MYCTU	RAC2_HUMAN	PPE41	RAC2	PPE family protein PPE41 (Uncharacterized protein)	Ras-related C3 botulinum toxin substrate 2 (GX) (Small G protein) (p21-Rac2)
0.561962	I6X486	Q9H0U4	I6X486_MYCTU	RAB1B_HUMAN	PE25	RAB1B	PE family protein (PE family protein PE25)	Ras-related protein Rab-1B
0.561962	I6X486	P62820	I6X486_MYCTU	RAB1A_HUMAN	PE25	RAB1A	PE family protein (PE family protein PE25)	Ras-related protein Rab-1A (YPT1-related protein)
0.56158	P9WPQ5	Q6IQ26	BIOD_MYCTU	DEN5A_HUMAN	BioD	DENND5A	ATP-dependent dethiobiotin synthetase BioD (EC 6.3.3.3) (DTB synthetase) (DTBS) (Dethiobiotin synthase)	DENN domain-containing protein 5A (Rab6-interacting protein 1) (Rab6IP1)
0.561342	P9WHR9	P01009	Y3671_MYCTU	A1AT_HUMAN	Rv3671c	SERPINA1	Serine protease Rv3671c (EC 3.4.21.-)	Alpha-1-antitrypsin (Alpha-1 protease inhibitor) (Alpha-1-antiproteinase) (Serpin A1) [Cleaved into: Short peptide from AAT (SPAAT)]
0.560849	Q79FE1	Q9NYB9	Q79FE1_MYCTU	ABI2_HUMAN	PPE41	ABI2	PPE family protein PPE41 (Uncharacterized protein)	Abl interactor 2 (Abelson interactor 2) (Abi-2) (Abl-binding protein 3) (AblBP3) (Arg-binding protein 1) (ArgBP1)
0.56045	P71619	O60930	P71619_MYCTU	RNH1_HUMAN	UgpB	RNASEH1	ABC transporter substrate-binding protein (Probable Sn-glycerol-3-phosphate-binding lipoprotein UgpB) (sn-glycerol-3-phosphate transport ABC transporter sn-glycerol-3-phosphate-binding lipoprotein UgpB)	Ribonuclease H1 (RNase H1) (EC 3.1.26.4) (Ribonuclease H type II)
0.559835	P9WPQ5	P53365	BIOD_MYCTU	ARFP2_HUMAN	BioD	ARFIP2	ATP-dependent dethiobiotin synthetase BioD (EC 6.3.3.3) (DTB synthetase) (DTBS) (Dethiobiotin synthase)	Arfaptin-2 (ADP-ribosylation factor-interacting protein 2) (Partner of RAC1) (Protein POR1)
0.559766	P9WHH7	P30040	LPDA_MYCTU	ERP29_HUMAN	LpdA	ERP29	NAD(P)H dehydrogenase (quinone) (EC 1.6.5.2) (NAD(P)H quinone reductase) (NAD(P)H: menadione oxidoreductase) (NADH-menadione reductase)	Endoplasmic reticulum resident protein 29 (ERp29) (Endoplasmic reticulum resident protein 28) (ERp28) (Endoplasmic reticulum resident protein 31) (ERp31)
0.559414	Q79FE1	P46939	Q79FE1_MYCTU	UTRO_HUMAN	PPE41	UTRN	PPE family protein PPE41 (Uncharacterized protein)	Utrophin (Dystrophin-related protein 1) (DRP-1)
0.55926	Q79FE1	Q06323	Q79FE1_MYCTU	PSME1_HUMAN	PPE41	PSME1	PPE family protein PPE41 (Uncharacterized protein)	Proteasome activator complex subunit 1 (11S regulator complex subunit alpha) (REG-alpha) (Activator of multicatalytic protease subunit 1) (Interferon gamma up-regulated I-5111 protein) (IGUP I-5111) (Proteasome activator 28 subunit alpha) (PA28a) (PA28alpha)
0.559204	P9WFN1	P61981	Y2140_MYCTU	1433G_HUMAN	Rv2140c	YWHAG	UPF0098 protein Rv2140c	14-3-3 protein gamma (Protein kinase C inhibitor protein 1) (KCIP-1) [Cleaved into: 14-3-3 protein gamma
0.559063	P9WPQ5	P18754	BIOD_MYCTU	RCC1_HUMAN	BioD	RCC1	ATP-dependent dethiobiotin synthetase BioD (EC 6.3.3.3) (DTB synthetase) (DTBS) (Dethiobiotin synthase)	Regulator of chromosome condensation (Cell cycle regulatory protein) (Chromosome condensation protein 1)
0.558397	P9WIE3	P00390	Y2238_MYCTU	GSHR_HUMAN	Rv2238c	GSR	Putative peroxiredoxin Rv2238c (EC 1.11.1.15) (Thioredoxin reductase)	Glutathione reductase
0.55797	I6X486	Q14677	I6X486_MYCTU	EPN4_HUMAN	PE25	CLINT1	PE family protein (PE family protein PE25)	Clathrin interactor 1 (Clathrin-interacting protein localized in the trans-Golgi region) (Clint) (Enthoprotin) (Epsin-4) (Epsin-related protein) (EpsinR)
0.55794	P9WNK7	P01130	ESXA_MYCTU	LDLR_HUMAN	EsxA	LDLR	6 kDa early secretory antigenic target (ESAT-6)	Low-density lipoprotein receptor (LDL receptor)
0.55774	P9WPQ5	Q96KP1	BIOD_MYCTU	EXOC2_HUMAN	BioD	EXOC2	ATP-dependent dethiobiotin synthetase BioD (EC 6.3.3.3) (DTB synthetase) (DTBS) (Dethiobiotin synthase)	Exocyst complex component 2 (Exocyst complex component Sec5)
0.557645	I6X486	Q9Y6I3	I6X486_MYCTU	EPN1_HUMAN	PE25	EPN1	PE family protein (PE family protein PE25)	Epsin-1 (EH domain-binding mitotic phosphoprotein) (EPS-15-interacting protein 1)
0.55749	I6X486	Q15907	I6X486_MYCTU	RB11B_HUMAN	PE25	RAB11B	PE family protein (PE family protein PE25)	Ras-related protein Rab-11B (GTP-binding protein YPT3)
0.55749	I6X486	P62491	I6X486_MYCTU	RB11A_HUMAN	PE25	RAB11A	PE family protein (PE family protein PE25)	Ras-related protein Rab-11A (Rab-11) (YL8)
0.5573	P9WPQ5	Q8WZA2	BIOD_MYCTU	RPGF4_HUMAN	BioD	RAPGEF4	ATP-dependent dethiobiotin synthetase BioD (EC 6.3.3.3) (DTB synthetase) (DTBS) (Dethiobiotin synthase)	Rap guanine nucleotide exchange factor 4 (Exchange factor directly activated by cAMP 2) (Exchange protein directly activated by cAMP 2) (EPAC 2) (cAMP-regulated guanine nucleotide exchange factor II) (cAMP-GEFII)
0.557034	P9WFN1	P31947	Y2140_MYCTU	1433S_HUMAN	Rv2140c	SFN	UPF0098 protein Rv2140c	14-3-3 protein sigma (Epithelial cell marker protein 1) (Stratifin)
0.556975	P9WNK5	P60763	ESXB_MYCTU	RAC3_HUMAN	EsxB	RAC3	ESAT-6-like protein EsxB (10 kDa culture filtrate antigen CFP-10) (Secreted antigenic protein MTSA-10)	Ras-related C3 botulinum toxin substrate 3 (p21-Rac3)
0.556787	P9WPX7	P15498	AROQ_MYCTU	VAV_HUMAN	AroQ	VAV1	3-dehydroquinate dehydratase (3-dehydroquinase) (EC 4.2.1.10) (Type II DHQase)	Proto-oncogene vav
0.556744	P9WI81	O60563	PKNB_MYCTU	CCNT1_HUMAN	PknB	CCNT1	Serine/threonine-protein kinase PknB (EC 2.7.11.1)	Cyclin-T1 (CycT1) (Cyclin-T)
0.556595	P9WH71	P62330	RIR2B_MYCTU	ARF6_HUMAN	NrdF2	ARF6	Ribonucleoside-diphosphate reductase subunit beta nrdF2 (EC 1.17.4.1) (Ribonucleoside-diphosphate reductase nrdF2) (Ribonucleotide reductase R2-2 small subunit)	ADP-ribosylation factor 6
0.556178	P9WPQ5	Q8IYI6	BIOD_MYCTU	EXOC8_HUMAN	BioD	EXOC8	ATP-dependent dethiobiotin synthetase BioD (EC 6.3.3.3) (DTB synthetase) (DTBS) (Dethiobiotin synthase)	Exocyst complex component 8 (Exocyst complex 84 kDa subunit)
0.556061	I6X486	Q9UL26	I6X486_MYCTU	RB22A_HUMAN	PE25	RAB22A	PE family protein (PE family protein PE25)	Ras-related protein Rab-22A (Rab-22)
0.555697	P9WGY3	Q9UHI6	RRAAH_MYCTU	DDX20_HUMAN	RraA	DDX20	Putative 4-hydroxy-4-methyl-2-oxoglutarate aldolase (HMG aldolase) (EC 4.1.3.17) (Oxaloacetate decarboxylase) (OAA decarboxylase) (EC 4.1.1.3) (Regulator of ribonuclease activity homolog) (RraA-like protein)	Probable ATP-dependent RNA helicase DDX20 (EC 3.6.4.13) (Component of gems 3) (DEAD box protein 20) (DEAD box protein DP 103) (Gemin-3)
0.555452	P9WIA1	P07237	PTPA_MYCTU	PDIA1_HUMAN	PtpA	P4HB	Probable low molecular weight protein-tyrosine-phosphatase (PTPase) (EC 3.1.3.48)	Protein disulfide-isomerase (PDI) (EC 5.3.4.1) (Cellular thyroid hormone-binding protein) (Prolyl 4-hydroxylase subunit beta) (p55)
0.55526	Q79FE1	Q86XR8	Q79FE1_MYCTU	CEP57_HUMAN	PPE41	CEP57	PPE family protein PPE41 (Uncharacterized protein)	Centrosomal protein of 57 kDa (Cep57) (FGF2-interacting protein) (Testis-specific protein 57) (Translokin)
0.554918	P9WIE3	Q9H3M7	Y2238_MYCTU	TXNIP_HUMAN	Rv2238c	TXNIP	Putative peroxiredoxin Rv2238c (EC 1.11.1.15) (Thioredoxin reductase)	Thioredoxin-interacting protein (Thioredoxin-binding protein 2) (Vitamin D3 up-regulated protein 1)
0.5548	P9WFN1	P27348	Y2140_MYCTU	1433T_HUMAN	Rv2140c	YWHAQ	UPF0098 protein Rv2140c	14-3-3 protein theta (14-3-3 protein T-cell) (14-3-3 protein tau) (Protein HS1)
0.554568	Q6MX18	P55042	Q6MX18_MYCTU	RAD_HUMAN	EsxS	RRAD	ESAT-6 like protein EsxS (Type VII secretion protein EsxS)	GTP-binding protein RAD (RAD1) (Ras associated with diabetes)
0.554339	I6X486	P20338	I6X486_MYCTU	RAB4A_HUMAN	PE25	RAB4A	PE family protein (PE family protein PE25)	Ras-related protein Rab-4A
0.554129	P9WHH9	Q96SL4	DLDH_MYCTU	GPX7_HUMAN	LpdC	GPX7	Dihydrolipoyl dehydrogenase (LPD) (EC 1.8.1.4) (Component of peroxynitrite reductase/peroxidase complex) (Component of PNR/P) (Dihydrolipoamide dehydrogenase) (E3 component of alpha-ketoacid dehydrogenase complexes)	Glutathione peroxidase 7 (GPx-7) (GSHPx-7) (EC 1.11.1.9) (CL683)
0.5541	P9WPQ5	O75051	BIOD_MYCTU	PLXA2_HUMAN	BioD	PLXNA2	ATP-dependent dethiobiotin synthetase BioD (EC 6.3.3.3) (DTB synthetase) (DTBS) (Dethiobiotin synthase)	Plexin-A2 (Semaphorin receptor OCT)
0.554086	P9WH71	Q9UHB4	RIR2B_MYCTU	NDOR1_HUMAN	NrdF2	NDOR1	Ribonucleoside-diphosphate reductase subunit beta nrdF2 (EC 1.17.4.1) (Ribonucleoside-diphosphate reductase nrdF2) (Ribonucleotide reductase R2-2 small subunit)	NADPH-dependent diflavin oxidoreductase 1 (EC 1.6.-.-) (NADPH-dependent FMN and FAD-containing oxidoreductase) (Novel reductase 1)
0.553755	P9WI81	Q9H9B1	PKNB_MYCTU	EHMT1_HUMAN	PknB	EHMT1	Serine/threonine-protein kinase PknB (EC 2.7.11.1)	Histone-lysine N-methyltransferase EHMT1 (EC 2.1.1.-) (EC 2.1.1.43) (Euchromatic histone-lysine N-methyltransferase 1) (Eu-HMTase1) (G9a-like protein 1) (GLP) (GLP1) (Histone H3-K9 methyltransferase 5) (H3-K9-HMTase 5) (Lysine N-methyltransferase 1D)
0.553428	P9WHH9	Q8IXB1	DLDH_MYCTU	DJC10_HUMAN	LpdC	DNAJC10	Dihydrolipoyl dehydrogenase (LPD) (EC 1.8.1.4) (Component of peroxynitrite reductase/peroxidase complex) (Component of PNR/P) (Dihydrolipoamide dehydrogenase) (E3 component of alpha-ketoacid dehydrogenase complexes)	DnaJ homolog subfamily C member 10 (EC 1.8.4.-) (Endoplasmic reticulum DNA J domain-containing protein 5) (ER-resident protein ERdj5) (ERdj5) (Macrothioredoxin) (MTHr)
0.552736	P9WH71	Q9NSP4	RIR2B_MYCTU	CENPM_HUMAN	NrdF2	CENPM	Ribonucleoside-diphosphate reductase subunit beta nrdF2 (EC 1.17.4.1) (Ribonucleoside-diphosphate reductase nrdF2) (Ribonucleotide reductase R2-2 small subunit)	Centromere protein M (CENP-M) (Interphase centromere complex protein 39) (Proliferation-associated nuclear element protein 1)
0.552653	P9WNK7	Q16625	ESXA_MYCTU	OCLN_HUMAN	EsxA	OCLN	6 kDa early secretory antigenic target (ESAT-6)	Occludin
0.552134	P9WNU1	P39748	DPO3B_MYCTU	FEN1_HUMAN	DnaN	FEN1	DNA polymerase III subunit beta (EC 2.7.7.7)	Flap endonuclease 1 (FEN-1) (EC 3.1.-.-) (DNase IV) (Flap structure-specific endonuclease 1) (Maturation factor 1) (MF1) (hFEN-1)
0.551539	P9WH71	P40616	RIR2B_MYCTU	ARL1_HUMAN	NrdF2	ARL1	Ribonucleoside-diphosphate reductase subunit beta nrdF2 (EC 1.17.4.1) (Ribonucleoside-diphosphate reductase nrdF2) (Ribonucleotide reductase R2-2 small subunit)	ADP-ribosylation factor-like protein 1
0.551368	I6X486	P20339	I6X486_MYCTU	RAB5A_HUMAN	PE25	RAB5A	PE family protein (PE family protein PE25)	Ras-related protein Rab-5A
0.551111	P9WI81	Q9UBU7	PKNB_MYCTU	DBF4A_HUMAN	PknB	DBF4	Serine/threonine-protein kinase PknB (EC 2.7.11.1)	Protein DBF4 homolog A (Activator of S phase kinase) (Chiffon homolog A) (DBF4-type zinc finger-containing protein 1)
0.550903	P9WPX7	Q86VW2	AROQ_MYCTU	ARHGP_HUMAN	AroQ	ARHGEF25	3-dehydroquinate dehydratase (3-dehydroquinase) (EC 4.2.1.10) (Type II DHQase)	Rho guanine nucleotide exchange factor 25 (Guanine nucleotide exchange factor GEFT) (Rac/Cdc42/Rho exchange factor GEFT) (RhoA/Rac/Cdc42 guanine nucleotide exchange factor GEFT) (p63RhoGEF)
0.550652	O53943	Q6UXY1	O53943_MYCTU	BI2L2_HUMAN	Rv1794	BAIAP2L2	Conserved protein (Uncharacterized protein)	Brain-specific angiogenesis inhibitor 1-associated protein 2-like protein 2 (BAI1-associated protein 2-like protein 2) (Planar intestinal- and kidney-specific BAR domain protein) (Pinkbar)
0.55016	P9WNK5	P61586	ESXB_MYCTU	RHOA_HUMAN	EsxB	RHOA	ESAT-6-like protein EsxB (10 kDa culture filtrate antigen CFP-10) (Secreted antigenic protein MTSA-10)	Transforming protein RhoA (Rho cDNA clone 12) (h12)
0.550096	I6X486	P61587	I6X486_MYCTU	RND3_HUMAN	PE25	RND3	PE family protein (PE family protein PE25)	Rho-related GTP-binding protein RhoE (Protein MemB) (Rho family GTPase 3) (Rho-related GTP-binding protein Rho8) (Rnd3)
0.550012	P9WGY3	P60842	RRAAH_MYCTU	IF4A1_HUMAN	RraA	EIF4A1	Putative 4-hydroxy-4-methyl-2-oxoglutarate aldolase (HMG aldolase) (EC 4.1.3.17) (Oxaloacetate decarboxylase) (OAA decarboxylase) (EC 4.1.1.3) (Regulator of ribonuclease activity homolog) (RraA-like protein)	Eukaryotic initiation factor 4A-I (eIF-4A-I) (eIF4A-I) (EC 3.6.4.13) (ATP-dependent RNA helicase eIF4A-1)
0.548852	P9WHH9	Q96DN0	DLDH_MYCTU	ERP27_HUMAN	LpdC	ERP27	Dihydrolipoyl dehydrogenase (LPD) (EC 1.8.1.4) (Component of peroxynitrite reductase/peroxidase complex) (Component of PNR/P) (Dihydrolipoamide dehydrogenase) (E3 component of alpha-ketoacid dehydrogenase complexes)	Endoplasmic reticulum resident protein 27 (ER protein 27) (ERp27)
0.548832	P9WNK5	P62745	ESXB_MYCTU	RHOB_HUMAN	EsxB	RHOB	ESAT-6-like protein EsxB (10 kDa culture filtrate antigen CFP-10) (Secreted antigenic protein MTSA-10)	Rho-related GTP-binding protein RhoB (Rho cDNA clone 6) (h6)
0.548636	P9WI81	Q99728	PKNB_MYCTU	BARD1_HUMAN	PknB	BARD1	Serine/threonine-protein kinase PknB (EC 2.7.11.1)	BRCA1-associated RING domain protein 1 (BARD-1) (EC 6.3.2.-)
0.548434	P9WPQ5	Q86VW2	BIOD_MYCTU	ARHGP_HUMAN	BioD	ARHGEF25	ATP-dependent dethiobiotin synthetase BioD (EC 6.3.3.3) (DTB synthetase) (DTBS) (Dethiobiotin synthase)	Rho guanine nucleotide exchange factor 25 (Guanine nucleotide exchange factor GEFT) (Rac/Cdc42/Rho exchange factor GEFT) (RhoA/Rac/Cdc42 guanine nucleotide exchange factor GEFT) (p63RhoGEF)
0.547792	P9WIA1	P30101	PTPA_MYCTU	PDIA3_HUMAN	PtpA	PDIA3	Probable low molecular weight protein-tyrosine-phosphatase (PTPase) (EC 3.1.3.48)	Protein disulfide-isomerase A3 (EC 5.3.4.1) (58 kDa glucose-regulated protein) (58 kDa microsomal protein) (p58) (Disulfide isomerase ER-60) (Endoplasmic reticulum resident protein 57) (ER protein 57) (ERp57) (Endoplasmic reticulum resident protein 60) (ER protein 60) (ERp60)
0.5476	Q6MX18	Q9UG22	Q6MX18_MYCTU	GIMA2_HUMAN	EsxS	GIMAP2	ESAT-6 like protein EsxS (Type VII secretion protein EsxS)	GTPase IMAP family member 2 (Immunity-associated protein 2) (hIMAP2)
0.547446	P9WH71	P36404	RIR2B_MYCTU	ARL2_HUMAN	NrdF2	ARL2	Ribonucleoside-diphosphate reductase subunit beta nrdF2 (EC 1.17.4.1) (Ribonucleoside-diphosphate reductase nrdF2) (Ribonucleotide reductase R2-2 small subunit)	ADP-ribosylation factor-like protein 2
0.547333	P9WI81	P61088	PKNB_MYCTU	UBE2N_HUMAN	PknB	UBE2N	Serine/threonine-protein kinase PknB (EC 2.7.11.1)	Ubiquitin-conjugating enzyme E2 N (EC 6.3.2.19) (Bendless-like ubiquitin-conjugating enzyme) (Ubc13) (UbcH13) (Ubiquitin carrier protein N) (Ubiquitin-protein ligase N)
0.547239	Q79FE1	P60763	Q79FE1_MYCTU	RAC3_HUMAN	PPE41	RAC3	PPE family protein PPE41 (Uncharacterized protein)	Ras-related C3 botulinum toxin substrate 3 (p21-Rac3)
0.546718	P9WPQ5	Q15811	BIOD_MYCTU	ITSN1_HUMAN	BioD	ITSN1	ATP-dependent dethiobiotin synthetase BioD (EC 6.3.3.3) (DTB synthetase) (DTBS) (Dethiobiotin synthase)	Intersectin-1 (SH3 domain-containing protein 1A) (SH3P17)
0.546675	P9WNK5	Q9H0U4	ESXB_MYCTU	RAB1B_HUMAN	EsxB	RAB1B	ESAT-6-like protein EsxB (10 kDa culture filtrate antigen CFP-10) (Secreted antigenic protein MTSA-10)	Ras-related protein Rab-1B
0.546675	P9WNK5	P62820	ESXB_MYCTU	RAB1A_HUMAN	EsxB	RAB1A	ESAT-6-like protein EsxB (10 kDa culture filtrate antigen CFP-10) (Secreted antigenic protein MTSA-10)	Ras-related protein Rab-1A (YPT1-related protein)
0.546486	P9WI81	Q5JXB2	PKNB_MYCTU	UE2NL_HUMAN	PknB	UBE2NL	Serine/threonine-protein kinase PknB (EC 2.7.11.1)	Putative ubiquitin-conjugating enzyme E2 N-like (Epididymis tissue protein Li 174)
0.546269	P9WGY3	P38919	RRAAH_MYCTU	IF4A3_HUMAN	RraA	EIF4A3	Putative 4-hydroxy-4-methyl-2-oxoglutarate aldolase (HMG aldolase) (EC 4.1.3.17) (Oxaloacetate decarboxylase) (OAA decarboxylase) (EC 4.1.1.3) (Regulator of ribonuclease activity homolog) (RraA-like protein)	Eukaryotic initiation factor 4A-III (eIF-4A-III) (eIF4A-III) (EC 3.6.4.13) (ATP-dependent RNA helicase DDX48) (ATP-dependent RNA helicase eIF4A-3) (DEAD box protein 48) (Eukaryotic initiation factor 4A-like NUK-34) (Eukaryotic translation initiation factor 4A isoform 3) (Nuclear matrix protein 265) (NMP 265) (hNMP 265) [Cleaved into: Eukaryotic initiation factor 4A-III
0.546182	P9WI81	P30281	PKNB_MYCTU	CCND3_HUMAN	PknB	CCND3	Serine/threonine-protein kinase PknB (EC 2.7.11.1)	G1/S-specific cyclin-D3
0.54618	P9WIE3	Q9BVA1	Y2238_MYCTU	TBB2B_HUMAN	Rv2238c	TUBB2B	Putative peroxiredoxin Rv2238c (EC 1.11.1.15) (Thioredoxin reductase)	Tubulin beta-2B chain
0.54618	P9WIE3	Q3ZCM7	Y2238_MYCTU	TBB8_HUMAN	Rv2238c	TUBB8	Putative peroxiredoxin Rv2238c (EC 1.11.1.15) (Thioredoxin reductase)	Tubulin beta-8 chain
0.54618	P9WIE3	Q13885	Y2238_MYCTU	TBB2A_HUMAN	Rv2238c	TUBB2A	Putative peroxiredoxin Rv2238c (EC 1.11.1.15) (Thioredoxin reductase)	Tubulin beta-2A chain (Tubulin beta class IIa)
0.54618	P9WIE3	P68371	Y2238_MYCTU	TBB4B_HUMAN	Rv2238c	TUBB4B	Putative peroxiredoxin Rv2238c (EC 1.11.1.15) (Thioredoxin reductase)	Tubulin beta-4B chain (Tubulin beta-2 chain) (Tubulin beta-2C chain)
0.54618	P9WIE3	P07437	Y2238_MYCTU	TBB5_HUMAN	Rv2238c	TUBB	Putative peroxiredoxin Rv2238c (EC 1.11.1.15) (Thioredoxin reductase)	Tubulin beta chain (Tubulin beta-5 chain)
0.545851	P71619	P08236	P71619_MYCTU	BGLR_HUMAN	UgpB	GUSB	ABC transporter substrate-binding protein (Probable Sn-glycerol-3-phosphate-binding lipoprotein UgpB) (sn-glycerol-3-phosphate transport ABC transporter sn-glycerol-3-phosphate-binding lipoprotein UgpB)	Beta-glucuronidase (EC 3.2.1.31) (Beta-G1)
0.545745	P9WPQ5	Q9UIW2	BIOD_MYCTU	PLXA1_HUMAN	BioD	PLXNA1	ATP-dependent dethiobiotin synthetase BioD (EC 6.3.3.3) (DTB synthetase) (DTBS) (Dethiobiotin synthase)	Plexin-A1 (Semaphorin receptor NOV)
0.545596	Q79FE1	P11532	Q79FE1_MYCTU	DMD_HUMAN	PPE41	DMD	PPE family protein PPE41 (Uncharacterized protein)	Dystrophin
0.545213	P9WHH7	O94888	LPDA_MYCTU	UBXN7_HUMAN	LpdA	UBXN7	NAD(P)H dehydrogenase (quinone) (EC 1.6.5.2) (NAD(P)H quinone reductase) (NAD(P)H: menadione oxidoreductase) (NADH-menadione reductase)	UBX domain-containing protein 7
0.545013	P9WNK7	Q13586	ESXA_MYCTU	STIM1_HUMAN	EsxA	STIM1	6 kDa early secretory antigenic target (ESAT-6)	Stromal interaction molecule 1
0.544968	P9WPQ5	O43157	BIOD_MYCTU	PLXB1_HUMAN	BioD	PLXNB1	ATP-dependent dethiobiotin synthetase BioD (EC 6.3.3.3) (DTB synthetase) (DTBS) (Dethiobiotin synthase)	Plexin-B1 (Semaphorin receptor SEP)
0.54482	P9WFN1	P05106	Y2140_MYCTU	ITB3_HUMAN	Rv2140c	ITGB3	UPF0098 protein Rv2140c	Integrin beta-3 (Platelet membrane glycoprotein IIIa) (GPIIIa) (CD antigen CD61)
0.544714	P9WI81	P61086	PKNB_MYCTU	UBE2K_HUMAN	PknB	UBE2K	Serine/threonine-protein kinase PknB (EC 2.7.11.1)	Ubiquitin-conjugating enzyme E2 K (EC 6.3.2.19) (Huntingtin-interacting protein 2) (HIP-2) (Ubiquitin carrier protein) (Ubiquitin-conjugating enzyme E2-25 kDa) (Ubiquitin-conjugating enzyme E2(25K)) (Ubiquitin-conjugating enzyme E2-25K) (Ubiquitin-protein ligase)
0.544542	P9WNJ9	P17081	ESXJ_MYCTU	RHOQ_HUMAN	EsxJ	RHOQ	ESAT-6-like protein EsxJ	Rho-related GTP-binding protein RhoQ (Ras-like protein TC10) (Ras-like protein family member 7A)
0.544542	P9WNJ7	P17081	ESXK_MYCTU	RHOQ_HUMAN	EsxK	RHOQ	ESAT-6-like protein EsxK	Rho-related GTP-binding protein RhoQ (Ras-like protein TC10) (Ras-like protein family member 7A)
0.544542	P9WNI5	P17081	ES6L7_MYCTU	RHOQ_HUMAN	Rv2347c	RHOQ	Putative ESAT-6-like protein 7	Rho-related GTP-binding protein RhoQ (Ras-like protein TC10) (Ras-like protein family member 7A)
0.544542	P9WNI3	P17081	ES6LA_MYCTU	RHOQ_HUMAN	Rv3620c	RHOQ	Putative ESAT-6-like protein 10	Rho-related GTP-binding protein RhoQ (Ras-like protein TC10) (Ras-like protein family member 7A)
0.544027	P9WH71	P16435	RIR2B_MYCTU	NCPR_HUMAN	NrdF2	POR	Ribonucleoside-diphosphate reductase subunit beta nrdF2 (EC 1.17.4.1) (Ribonucleoside-diphosphate reductase nrdF2) (Ribonucleotide reductase R2-2 small subunit)	NADPH--cytochrome P450 reductase (CPR) (P450R) (EC 1.6.2.4)
0.54362	Q79FE1	Q14289	Q79FE1_MYCTU	FAK2_HUMAN	PPE41	PTK2B	PPE family protein PPE41 (Uncharacterized protein)	Protein-tyrosine kinase 2-beta (EC 2.7.10.2) (Calcium-dependent tyrosine kinase) (CADTK) (Calcium-regulated non-receptor proline-rich tyrosine kinase) (Cell adhesion kinase beta) (CAK-beta) (CAKB) (Focal adhesion kinase 2) (FADK 2) (Proline-rich tyrosine kinase 2) (Related adhesion focal tyrosine kinase) (RAFTK)
0.543617	P9WNJ9	P08134	ESXJ_MYCTU	RHOC_HUMAN	EsxJ	RHOC	ESAT-6-like protein EsxJ	Rho-related GTP-binding protein RhoC (Rho cDNA clone 9) (h9)
0.543617	P9WNJ7	P08134	ESXK_MYCTU	RHOC_HUMAN	EsxK	RHOC	ESAT-6-like protein EsxK	Rho-related GTP-binding protein RhoC (Rho cDNA clone 9) (h9)
0.543617	P9WNI5	P08134	ES6L7_MYCTU	RHOC_HUMAN	Rv2347c	RHOC	Putative ESAT-6-like protein 7	Rho-related GTP-binding protein RhoC (Rho cDNA clone 9) (h9)
0.543617	P9WNI3	P08134	ES6LA_MYCTU	RHOC_HUMAN	Rv3620c	RHOC	Putative ESAT-6-like protein 10	Rho-related GTP-binding protein RhoC (Rho cDNA clone 9) (h9)
0.54331	P9WIE3	P09622	Y2238_MYCTU	DLDH_HUMAN	Rv2238c	DLD	Putative peroxiredoxin Rv2238c (EC 1.11.1.15) (Thioredoxin reductase)	Dihydrolipoyl dehydrogenase
0.543112	P9WI81	O00762	PKNB_MYCTU	UBE2C_HUMAN	PknB	UBE2C	Serine/threonine-protein kinase PknB (EC 2.7.11.1)	Ubiquitin-conjugating enzyme E2 C (EC 6.3.2.19) (UbcH10) (Ubiquitin carrier protein C) (Ubiquitin-protein ligase C)
0.54308	P9WFN1	Q06124	Y2140_MYCTU	PTN11_HUMAN	Rv2140c	PTPN11	UPF0098 protein Rv2140c	Tyrosine-protein phosphatase non-receptor type 11 (EC 3.1.3.48) (Protein-tyrosine phosphatase 1D) (PTP-1D) (Protein-tyrosine phosphatase 2C) (PTP-2C) (SH-PTP2) (SHP-2) (Shp2) (SH-PTP3)
0.543065	I6X486	Q9P107	I6X486_MYCTU	GMIP_HUMAN	PE25	GMIP	PE family protein (PE family protein PE25)	GEM-interacting protein (GMIP)
0.542919	P9WH71	Q9H0F7	RIR2B_MYCTU	ARL6_HUMAN	NrdF2	ARL6	Ribonucleoside-diphosphate reductase subunit beta nrdF2 (EC 1.17.4.1) (Ribonucleoside-diphosphate reductase nrdF2) (Ribonucleotide reductase R2-2 small subunit)	ADP-ribosylation factor-like protein 6 (Bardet-Biedl syndrome 3 protein)
0.542579	P9WIA1	P13667	PTPA_MYCTU	PDIA4_HUMAN	PtpA	PDIA4	Probable low molecular weight protein-tyrosine-phosphatase (PTPase) (EC 3.1.3.48)	Protein disulfide-isomerase A4 (EC 5.3.4.1) (Endoplasmic reticulum resident protein 70) (ER protein 70) (ERp70) (Endoplasmic reticulum resident protein 72) (ER protein 72) (ERp-72) (ERp72)
0.542507	I6X486	Q9NP72	I6X486_MYCTU	RAB18_HUMAN	PE25	RAB18	PE family protein (PE family protein PE25)	Ras-related protein Rab-18
0.542481	P9WHR9	P00751	Y3671_MYCTU	CFAB_HUMAN	Rv3671c	CFB	Serine protease Rv3671c (EC 3.4.21.-)	Complement factor B (EC 3.4.21.47) (C3/C5 convertase) (Glycine-rich beta glycoprotein) (GBG) (PBF2) (Properdin factor B) [Cleaved into: Complement factor B Ba fragment; Complement factor B Bb fragment]
0.542474	P9WI81	O60583	PKNB_MYCTU	CCNT2_HUMAN	PknB	CCNT2	Serine/threonine-protein kinase PknB (EC 2.7.11.1)	Cyclin-T2 (CycT2)
0.542324	P9WNK5	Q15907	ESXB_MYCTU	RB11B_HUMAN	EsxB	RAB11B	ESAT-6-like protein EsxB (10 kDa culture filtrate antigen CFP-10) (Secreted antigenic protein MTSA-10)	Ras-related protein Rab-11B (GTP-binding protein YPT3)
0.542324	P9WNK5	P62491	ESXB_MYCTU	RB11A_HUMAN	EsxB	RAB11A	ESAT-6-like protein EsxB (10 kDa culture filtrate antigen CFP-10) (Secreted antigenic protein MTSA-10)	Ras-related protein Rab-11A (Rab-11) (YL8)
0.542208	Q79FE1	P11277	Q79FE1_MYCTU	SPTB1_HUMAN	PPE41	SPTB	PPE family protein PPE41 (Uncharacterized protein)	Spectrin beta chain
0.542189	Q79FE1	P61586	Q79FE1_MYCTU	RHOA_HUMAN	PPE41	RHOA	PPE family protein PPE41 (Uncharacterized protein)	Transforming protein RhoA (Rho cDNA clone 12) (h12)
0.54194	P9WNK7	Q86Y82	ESXA_MYCTU	STX12_HUMAN	EsxA	STX12	6 kDa early secretory antigenic target (ESAT-6)	Syntaxin-12
0.541667	P9WIA1	Q9H3N1	PTPA_MYCTU	TMX1_HUMAN	PtpA	TMX1	Probable low molecular weight protein-tyrosine-phosphatase (PTPase) (EC 3.1.3.48)	Thioredoxin-related transmembrane protein 1 (Thioredoxin domain-containing protein 1) (Transmembrane Trx-related protein)
0.541595	I6X486	O95716	I6X486_MYCTU	RAB3D_HUMAN	PE25	RAB3D	PE family protein (PE family protein PE25)	Ras-related protein Rab-3D
0.541375	P9WH71	Q9Y689	RIR2B_MYCTU	ARL5A_HUMAN	NrdF2	ARL5A	Ribonucleoside-diphosphate reductase subunit beta nrdF2 (EC 1.17.4.1) (Ribonucleoside-diphosphate reductase nrdF2) (Ribonucleotide reductase R2-2 small subunit)	ADP-ribosylation factor-like protein 5A
0.541365	I6X486	Q9ULW5	I6X486_MYCTU	RAB26_HUMAN	PE25	RAB26	PE family protein (PE family protein PE25)	Ras-related protein Rab-26
0.541222	P9WIE3	P04350	Y2238_MYCTU	TBB4A_HUMAN	Rv2238c	TUBB4A	Putative peroxiredoxin Rv2238c (EC 1.11.1.15) (Thioredoxin reductase)	Tubulin beta-4A chain (Tubulin 5 beta) (Tubulin beta-4 chain)
0.541168	I6X486	O43312	I6X486_MYCTU	MTSS1_HUMAN	PE25	MTSS1	PE family protein (PE family protein PE25)	Metastasis suppressor protein 1 (Metastasis suppressor YGL-1) (Missing in metastasis protein)
0.541126	P9WPQ5	O15068	BIOD_MYCTU	MCF2L_HUMAN	BioD	MCF2L	ATP-dependent dethiobiotin synthetase BioD (EC 6.3.3.3) (DTB synthetase) (DTBS) (Dethiobiotin synthase)	Guanine nucleotide exchange factor DBS (DBL's big sister) (MCF2-transforming sequence-like protein)
0.540934	P9WNK5	Q9UL26	ESXB_MYCTU	RB22A_HUMAN	EsxB	RAB22A	ESAT-6-like protein EsxB (10 kDa culture filtrate antigen CFP-10) (Secreted antigenic protein MTSA-10)	Ras-related protein Rab-22A (Rab-22)
0.540831	P9WNK7	Q14677	ESXA_MYCTU	EPN4_HUMAN	EsxA	CLINT1	6 kDa early secretory antigenic target (ESAT-6)	Clathrin interactor 1 (Clathrin-interacting protein localized in the trans-Golgi region) (Clint) (Enthoprotin) (Epsin-4) (Epsin-related protein) (EpsinR)
0.540516	P9WNK7	Q9Y6I3	ESXA_MYCTU	EPN1_HUMAN	EsxA	EPN1	6 kDa early secretory antigenic target (ESAT-6)	Epsin-1 (EH domain-binding mitotic phosphoprotein) (EPS-15-interacting protein 1)
0.540204	P9WIE3	Q9BUF5	Y2238_MYCTU	TBB6_HUMAN	Rv2238c	TUBB6	Putative peroxiredoxin Rv2238c (EC 1.11.1.15) (Thioredoxin reductase)	Tubulin beta-6 chain (Tubulin beta class V)
0.540204	P9WIE3	Q13509	Y2238_MYCTU	TBB3_HUMAN	Rv2238c	TUBB3	Putative peroxiredoxin Rv2238c (EC 1.11.1.15) (Thioredoxin reductase)	Tubulin beta-3 chain (Tubulin beta-4 chain) (Tubulin beta-III)
0.540134	P9WPQ5	Q8WWW0	BIOD_MYCTU	RASF5_HUMAN	BioD	RASSF5	ATP-dependent dethiobiotin synthetase BioD (EC 6.3.3.3) (DTB synthetase) (DTBS) (Dethiobiotin synthase)	Ras association domain-containing protein 5 (New ras effector 1) (Regulator for cell adhesion and polarization enriched in lymphoid tissues) (RAPL)
0.539856	P9WPX7	Q15811	AROQ_MYCTU	ITSN1_HUMAN	AroQ	ITSN1	3-dehydroquinate dehydratase (3-dehydroquinase) (EC 4.2.1.10) (Type II DHQase)	Intersectin-1 (SH3 domain-containing protein 1A) (SH3P17)
0.539622	I6X486	P63000	I6X486_MYCTU	RAC1_HUMAN	PE25	RAC1	PE family protein (PE family protein PE25)	Ras-related C3 botulinum toxin substrate 1 (Cell migration-inducing gene 5 protein) (Ras-like protein TC25) (p21-Rac1)
0.539259	P9WNK5	P20338	ESXB_MYCTU	RAB4A_HUMAN	EsxB	RAB4A	ESAT-6-like protein EsxB (10 kDa culture filtrate antigen CFP-10) (Secreted antigenic protein MTSA-10)	Ras-related protein Rab-4A
0.538994	Q79FE1	P08134	Q79FE1_MYCTU	RHOC_HUMAN	PPE41	RHOC	PPE family protein PPE41 (Uncharacterized protein)	Rho-related GTP-binding protein RhoC (Rho cDNA clone 9) (h9)
0.538934	P9WI81	P20749	PKNB_MYCTU	BCL3_HUMAN	PknB	BCL3	Serine/threonine-protein kinase PknB (EC 2.7.11.1)	B-cell lymphoma 3 protein (BCL-3) (Proto-oncogene BCL3)
0.538914	P9WG65	P24666	MPT53_MYCTU	PPAC_HUMAN	Mpt53	ACP1	Soluble secreted antigen MPT53	Low molecular weight phosphotyrosine protein phosphatase (LMW-PTP) (LMW-PTPase) (EC 3.1.3.48) (Adipocyte acid phosphatase) (Low molecular weight cytosolic acid phosphatase) (EC 3.1.3.2) (Red cell acid phosphatase 1)
0.538856	Q79FE1	P61587	Q79FE1_MYCTU	RND3_HUMAN	PPE41	RND3	PPE family protein PPE41 (Uncharacterized protein)	Rho-related GTP-binding protein RhoE (Protein MemB) (Rho family GTPase 3) (Rho-related GTP-binding protein Rho8) (Rnd3)
0.53823	Q79FE1	Q9UNL4	Q79FE1_MYCTU	ING4_HUMAN	PPE41	ING4	PPE family protein PPE41 (Uncharacterized protein)	Inhibitor of growth protein 4 (p29ING4)
0.53801	P9WPQ9	Q8N5H7	BFR_MYCTU	SH2D3_HUMAN	Bfr	SH2D3C	Bacterioferritin (BFR) (EC 1.16.3.1)	SH2 domain-containing protein 3C (Novel SH2-containing protein 3) (SH2 domain-containing Eph receptor-binding protein 1) (SHEP1)
0.537873	P9WI81	O75832	PKNB_MYCTU	PSD10_HUMAN	PknB	PSMD10	Serine/threonine-protein kinase PknB (EC 2.7.11.1)	26S proteasome non-ATPase regulatory subunit 10 (26S proteasome regulatory subunit p28) (Gankyrin) (p28(GANK))
0.537528	I6X486	P51151	I6X486_MYCTU	RAB9A_HUMAN	PE25	RAB9A	PE family protein (PE family protein PE25)	Ras-related protein Rab-9A
0.537411	I6X486	P11021	I6X486_MYCTU	GRP78_HUMAN	PE25	HSPA5	PE family protein (PE family protein PE25)	78 kDa glucose-regulated protein (GRP-78) (Endoplasmic reticulum lumenal Ca(2+)-binding protein grp78) (Heat shock 70 kDa protein 5) (Immunoglobulin heavy chain-binding protein) (BiP)
0.537306	P9WI81	O14933	PKNB_MYCTU	UB2L6_HUMAN	PknB	UBE2L6	Serine/threonine-protein kinase PknB (EC 2.7.11.1)	Ubiquitin/ISG15-conjugating enzyme E2 L6 (EC 6.3.2.19) (Retinoic acid-induced gene B protein) (RIG-B) (UbcH8) (Ubiquitin carrier protein L6) (Ubiquitin-protein ligase L6)
0.537153	P9WIE3	Q9NY65	Y2238_MYCTU	TBA8_HUMAN	Rv2238c	TUBA8	Putative peroxiredoxin Rv2238c (EC 1.11.1.15) (Thioredoxin reductase)	Tubulin alpha-8 chain (Alpha-tubulin 8) (Tubulin alpha chain-like 2)
0.537153	P9WIE3	Q71U36	Y2238_MYCTU	TBA1A_HUMAN	Rv2238c	TUBA1A	Putative peroxiredoxin Rv2238c (EC 1.11.1.15) (Thioredoxin reductase)	Tubulin alpha-1A chain (Alpha-tubulin 3) (Tubulin B-alpha-1) (Tubulin alpha-3 chain)
0.537153	P9WIE3	Q6PEY2	Y2238_MYCTU	TBA3E_HUMAN	Rv2238c	TUBA3E	Putative peroxiredoxin Rv2238c (EC 1.11.1.15) (Thioredoxin reductase)	Tubulin alpha-3E chain (Alpha-tubulin 3E)
0.537153	P9WIE3	Q13748	Y2238_MYCTU	TBA3C_HUMAN	Rv2238c	TUBA3C	Putative peroxiredoxin Rv2238c (EC 1.11.1.15) (Thioredoxin reductase)	Tubulin alpha-3C/D chain (Alpha-tubulin 2) (Alpha-tubulin 3C/D) (Tubulin alpha-2 chain)
0.537153	P9WIE3	P68363	Y2238_MYCTU	TBA1B_HUMAN	Rv2238c	TUBA1B	Putative peroxiredoxin Rv2238c (EC 1.11.1.15) (Thioredoxin reductase)	Tubulin alpha-1B chain (Alpha-tubulin ubiquitous) (Tubulin K-alpha-1) (Tubulin alpha-ubiquitous chain)
0.536628	P9WH71	P84077	RIR2B_MYCTU	ARF1_HUMAN	NrdF2	ARF1	Ribonucleoside-diphosphate reductase subunit beta nrdF2 (EC 1.17.4.1) (Ribonucleoside-diphosphate reductase nrdF2) (Ribonucleotide reductase R2-2 small subunit)	ADP-ribosylation factor 1
0.536628	P9WH71	P61204	RIR2B_MYCTU	ARF3_HUMAN	NrdF2	ARF3	Ribonucleoside-diphosphate reductase subunit beta nrdF2 (EC 1.17.4.1) (Ribonucleoside-diphosphate reductase nrdF2) (Ribonucleotide reductase R2-2 small subunit)	ADP-ribosylation factor 3
0.536368	P9WNK5	P20339	ESXB_MYCTU	RAB5A_HUMAN	EsxB	RAB5A	ESAT-6-like protein EsxB (10 kDa culture filtrate antigen CFP-10) (Secreted antigenic protein MTSA-10)	Ras-related protein Rab-5A
0.536329	P9WIA1	P83876	PTPA_MYCTU	TXN4A_HUMAN	PtpA	TXNL4A	Probable low molecular weight protein-tyrosine-phosphatase (PTPase) (EC 3.1.3.48)	Thioredoxin-like protein 4A (DIM1 protein homolog) (Spliceosomal U5 snRNP-specific 15 kDa protein) (Thioredoxin-like U5 snRNP protein U5-15kD)
0.535755	Q79FE1	P27986	Q79FE1_MYCTU	P85A_HUMAN	PPE41	PIK3R1	PPE family protein PPE41 (Uncharacterized protein)	Phosphatidylinositol 3-kinase regulatory subunit alpha (PI3-kinase regulatory subunit alpha) (PI3K regulatory subunit alpha) (PtdIns-3-kinase regulatory subunit alpha) (Phosphatidylinositol 3-kinase 85 kDa regulatory subunit alpha) (PI3-kinase subunit p85-alpha) (PtdIns-3-kinase regulatory subunit p85-alpha)
0.535693	P9WH71	Q9NYN1	RIR2B_MYCTU	RASLC_HUMAN	NrdF2	RASL12	Ribonucleoside-diphosphate reductase subunit beta nrdF2 (EC 1.17.4.1) (Ribonucleoside-diphosphate reductase nrdF2) (Ribonucleotide reductase R2-2 small subunit)	Ras-like protein family member 12 (Ras-like protein Ris)
0.535449	Q6MX18	Q9Y6B6	Q6MX18_MYCTU	SAR1B_HUMAN	EsxS	SAR1B	ESAT-6 like protein EsxS (Type VII secretion protein EsxS)	GTP-binding protein SAR1b (GTP-binding protein B) (GTBPB)
0.535449	Q6MX18	Q9NR31	Q6MX18_MYCTU	SAR1A_HUMAN	EsxS	SAR1A	ESAT-6 like protein EsxS (Type VII secretion protein EsxS)	GTP-binding protein SAR1a (COPII-associated small GTPase)
0.535131	P9WNK5	P61587	ESXB_MYCTU	RND3_HUMAN	EsxB	RND3	ESAT-6-like protein EsxB (10 kDa culture filtrate antigen CFP-10) (Secreted antigenic protein MTSA-10)	Rho-related GTP-binding protein RhoE (Protein MemB) (Rho family GTPase 3) (Rho-related GTP-binding protein Rho8) (Rnd3)
0.53507	P9WH71	Q92730	RIR2B_MYCTU	RND1_HUMAN	NrdF2	RND1	Ribonucleoside-diphosphate reductase subunit beta nrdF2 (EC 1.17.4.1) (Ribonucleoside-diphosphate reductase nrdF2) (Ribonucleotide reductase R2-2 small subunit)	Rho-related GTP-binding protein Rho6 (Rho family GTPase 1) (Rnd1)
0.535025	P9WHH7	Q96SL4	LPDA_MYCTU	GPX7_HUMAN	LpdA	GPX7	NAD(P)H dehydrogenase (quinone) (EC 1.6.5.2) (NAD(P)H quinone reductase) (NAD(P)H: menadione oxidoreductase) (NADH-menadione reductase)	Glutathione peroxidase 7 (GPx-7) (GSHPx-7) (EC 1.11.1.9) (CL683)
0.535023	I6X486	P51159	I6X486_MYCTU	RB27A_HUMAN	PE25	RAB27A	PE family protein (PE family protein PE25)	Ras-related protein Rab-27A (Rab-27) (GTP-binding protein Ram)
0.534762	P9WHR9	P05154	Y3671_MYCTU	IPSP_HUMAN	Rv3671c	SERPINA5	Serine protease Rv3671c (EC 3.4.21.-)	Plasma serine protease inhibitor (Acrosomal serine protease inhibitor) (Plasminogen activator inhibitor 3) (PAI-3) (PAI3) (Protein C inhibitor) (PCI) (Serpin A5)
0.53471	P9WHH9	Q9UNN5	DLDH_MYCTU	FAF1_HUMAN	LpdC	FAF1	Dihydrolipoyl dehydrogenase (LPD) (EC 1.8.1.4) (Component of peroxynitrite reductase/peroxidase complex) (Component of PNR/P) (Dihydrolipoamide dehydrogenase) (E3 component of alpha-ketoacid dehydrogenase complexes)	FAS-associated factor 1 (hFAF1) (UBX domain-containing protein 12) (UBX domain-containing protein 3A)
0.534703	P9WI81	Q8IUH5	PKNB_MYCTU	ZDH17_HUMAN	PknB	ZDHHC17	Serine/threonine-protein kinase PknB (EC 2.7.11.1)	Palmitoyltransferase ZDHHC17 (EC 2.3.1.225) (Huntingtin yeast partner H) (Huntingtin-interacting protein 14) (HIP-14) (Huntingtin-interacting protein 3) (HIP-3) (Huntingtin-interacting protein H) (Putative MAPK-activating protein PM11) (Putative NF-kappa-B-activating protein 205) (Zinc finger DHHC domain-containing protein 17) (DHHC-17)
0.534591	P9WHR9	Q9UK55	Y3671_MYCTU	ZPI_HUMAN	Rv3671c	SERPINA10	Serine protease Rv3671c (EC 3.4.21.-)	Protein Z-dependent protease inhibitor (PZ-dependent protease inhibitor) (PZI) (Serpin A10)
0.534547	P9WIE3	Q9BQE3	Y2238_MYCTU	TBA1C_HUMAN	Rv2238c	TUBA1C	Putative peroxiredoxin Rv2238c (EC 1.11.1.15) (Thioredoxin reductase)	Tubulin alpha-1C chain (Alpha-tubulin 6) (Tubulin alpha-6 chain)
0.534408	P9WPQ5	P04049	BIOD_MYCTU	RAF1_HUMAN	BioD	RAF1	ATP-dependent dethiobiotin synthetase BioD (EC 6.3.3.3) (DTB synthetase) (DTBS) (Dethiobiotin synthase)	RAF proto-oncogene serine/threonine-protein kinase (EC 2.7.11.1) (Proto-oncogene c-RAF) (cRaf) (Raf-1)
0.534349	P9WHH7	Q8IXB1	LPDA_MYCTU	DJC10_HUMAN	LpdA	DNAJC10	NAD(P)H dehydrogenase (quinone) (EC 1.6.5.2) (NAD(P)H quinone reductase) (NAD(P)H: menadione oxidoreductase) (NADH-menadione reductase)	DnaJ homolog subfamily C member 10 (EC 1.8.4.-) (Endoplasmic reticulum DNA J domain-containing protein 5) (ER-resident protein ERdj5) (ERdj5) (Macrothioredoxin) (MTHr)
0.533946	P9WNJ9	P60763	ESXJ_MYCTU	RAC3_HUMAN	EsxJ	RAC3	ESAT-6-like protein EsxJ	Ras-related C3 botulinum toxin substrate 3 (p21-Rac3)
0.533946	P9WNJ7	P60763	ESXK_MYCTU	RAC3_HUMAN	EsxK	RAC3	ESAT-6-like protein EsxK	Ras-related C3 botulinum toxin substrate 3 (p21-Rac3)
0.533946	P9WNI5	P60763	ES6L7_MYCTU	RAC3_HUMAN	Rv2347c	RAC3	Putative ESAT-6-like protein 7	Ras-related C3 botulinum toxin substrate 3 (p21-Rac3)
0.533946	P9WNI3	P60763	ES6LA_MYCTU	RAC3_HUMAN	Rv3620c	RAC3	Putative ESAT-6-like protein 10	Ras-related C3 botulinum toxin substrate 3 (p21-Rac3)
0.533939	Q79FE1	Q7L0Q8	Q79FE1_MYCTU	RHOU_HUMAN	PPE41	RHOU	PPE family protein PPE41 (Uncharacterized protein)	Rho-related GTP-binding protein RhoU (CDC42-like GTPase 1) (GTP-binding protein-like 1) (Rho GTPase-like protein ARHU) (Ryu GTPase) (Wnt-1 responsive Cdc42 homolog 1) (WRCH-1)
0.533718	I6X486	Q92928	I6X486_MYCTU	RAB1C_HUMAN	PE25	RAB1C	PE family protein (PE family protein PE25)	Putative Ras-related protein Rab-1C (hRab1c)
0.533686	P9WPQ5	Q9P212	BIOD_MYCTU	PLCE1_HUMAN	BioD	PLCE1	ATP-dependent dethiobiotin synthetase BioD (EC 6.3.3.3) (DTB synthetase) (DTBS) (Dethiobiotin synthase)	1-phosphatidylinositol 4
0.533493	P9WIE5	P99999	KATG_MYCTU	CYC_HUMAN	KatG	CYCS	Catalase-peroxidase (CP) (EC 1.11.1.21) (Peroxidase/catalase)	Cytochrome c
0.533422	P9WPQ5	P52566	BIOD_MYCTU	GDIR2_HUMAN	BioD	ARHGDIB	ATP-dependent dethiobiotin synthetase BioD (EC 6.3.3.3) (DTB synthetase) (DTBS) (Dethiobiotin synthase)	Rho GDP-dissociation inhibitor 2 (Rho GDI 2) (Ly-GDI) (Rho-GDI beta)
0.532223	P9WG35	Q16881	TPX_MYCTU	TRXR1_HUMAN	Tpx	TXNRD1	Probable thiol peroxidase (EC 1.11.1.-)	Thioredoxin reductase 1
0.531381	Q79FE1	P17081	Q79FE1_MYCTU	RHOQ_HUMAN	PPE41	RHOQ	PPE family protein PPE41 (Uncharacterized protein)	Rho-related GTP-binding protein RhoQ (Ras-like protein TC10) (Ras-like protein family member 7A)
0.531368	P9WI81	Q63ZY3	PKNB_MYCTU	KANK2_HUMAN	PknB	KANK2	Serine/threonine-protein kinase PknB (EC 2.7.11.1)	KN motif and ankyrin repeat domain-containing protein 2 (Ankyrin repeat domain-containing protein 25) (Matrix-remodeling-associated protein 3) (SRC-1-interacting protein) (SIP) (SRC-interacting protein) (SRC1-interacting protein)
0.531314	P9WHH9	P30048	DLDH_MYCTU	PRDX3_HUMAN	LpdC	PRDX3	Dihydrolipoyl dehydrogenase (LPD) (EC 1.8.1.4) (Component of peroxynitrite reductase/peroxidase complex) (Component of PNR/P) (Dihydrolipoamide dehydrogenase) (E3 component of alpha-ketoacid dehydrogenase complexes)	Thioredoxin-dependent peroxide reductase
0.531309	P9WNK5	Q14677	ESXB_MYCTU	EPN4_HUMAN	EsxB	CLINT1	ESAT-6-like protein EsxB (10 kDa culture filtrate antigen CFP-10) (Secreted antigenic protein MTSA-10)	Clathrin interactor 1 (Clathrin-interacting protein localized in the trans-Golgi region) (Clint) (Enthoprotin) (Epsin-4) (Epsin-related protein) (EpsinR)
0.531114	P9WH71	P61587	RIR2B_MYCTU	RND3_HUMAN	NrdF2	RND3	Ribonucleoside-diphosphate reductase subunit beta nrdF2 (EC 1.17.4.1) (Ribonucleoside-diphosphate reductase nrdF2) (Ribonucleotide reductase R2-2 small subunit)	Rho-related GTP-binding protein RhoE (Protein MemB) (Rho family GTPase 3) (Rho-related GTP-binding protein Rho8) (Rnd3)
0.530964	I6X486	P20336	I6X486_MYCTU	RAB3A_HUMAN	PE25	RAB3A	PE family protein (PE family protein PE25)	Ras-related protein Rab-3A
0.530802	P9WGY3	Q9H0S4	RRAAH_MYCTU	DDX47_HUMAN	RraA	DDX47	Putative 4-hydroxy-4-methyl-2-oxoglutarate aldolase (HMG aldolase) (EC 4.1.3.17) (Oxaloacetate decarboxylase) (OAA decarboxylase) (EC 4.1.1.3) (Regulator of ribonuclease activity homolog) (RraA-like protein)	Probable ATP-dependent RNA helicase DDX47 (EC 3.6.4.13) (DEAD box protein 47)
0.530753	P9WIA1	Q9NX01	PTPA_MYCTU	TXN4B_HUMAN	PtpA	TXNL4B	Probable low molecular weight protein-tyrosine-phosphatase (PTPase) (EC 3.1.3.48)	Thioredoxin-like protein 4B (Dim1-like protein)
0.530452	P9WI81	Q96DX5	PKNB_MYCTU	ASB9_HUMAN	PknB	ASB9	Serine/threonine-protein kinase PknB (EC 2.7.11.1)	Ankyrin repeat and SOCS box protein 9 (ASB-9)
0.530022	I6X486	Q9NP90	I6X486_MYCTU	RAB9B_HUMAN	PE25	RAB9B	PE family protein (PE family protein PE25)	Ras-related protein Rab-9B (Rab-9-like protein) (Rab-9L)
0.529951	P9WGY3	Q14240	RRAAH_MYCTU	IF4A2_HUMAN	RraA	EIF4A2	Putative 4-hydroxy-4-methyl-2-oxoglutarate aldolase (HMG aldolase) (EC 4.1.3.17) (Oxaloacetate decarboxylase) (OAA decarboxylase) (EC 4.1.1.3) (Regulator of ribonuclease activity homolog) (RraA-like protein)	Eukaryotic initiation factor 4A-II (eIF-4A-II) (eIF4A-II) (EC 3.6.4.13) (ATP-dependent RNA helicase eIF4A-2)
0.529931	P9WHH7	Q96DN0	LPDA_MYCTU	ERP27_HUMAN	LpdA	ERP27	NAD(P)H dehydrogenase (quinone) (EC 1.6.5.2) (NAD(P)H quinone reductase) (NAD(P)H: menadione oxidoreductase) (NADH-menadione reductase)	Endoplasmic reticulum resident protein 27 (ER protein 27) (ERp27)
0.529675	P9WI81	P42771	PKNB_MYCTU	CD2A1_HUMAN	PknB	CDKN2A	Serine/threonine-protein kinase PknB (EC 2.7.11.1)	Cyclin-dependent kinase inhibitor 2A
0.529633	Q6MX18	P08754	Q6MX18_MYCTU	GNAI3_HUMAN	EsxS	GNAI3	ESAT-6 like protein EsxS (Type VII secretion protein EsxS)	Guanine nucleotide-binding protein G(k) subunit alpha (G(i) alpha-3)
0.52938	P9WHH9	P36969	DLDH_MYCTU	GPX4_HUMAN	LpdC	GPX4	Dihydrolipoyl dehydrogenase (LPD) (EC 1.8.1.4) (Component of peroxynitrite reductase/peroxidase complex) (Component of PNR/P) (Dihydrolipoamide dehydrogenase) (E3 component of alpha-ketoacid dehydrogenase complexes)	Phospholipid hydroperoxide glutathione peroxidase
0.529353	Q79FE1	O43707	Q79FE1_MYCTU	ACTN4_HUMAN	PPE41	ACTN4	PPE family protein PPE41 (Uncharacterized protein)	Alpha-actinin-4 (F-actin cross-linking protein) (Non-muscle alpha-actinin 4)
0.529324	I6X486	Q9UKS6	I6X486_MYCTU	PACN3_HUMAN	PE25	PACSIN3	PE family protein (PE family protein PE25)	Protein kinase C and casein kinase substrate in neurons protein 3 (SH3 domain-containing protein 6511)
0.52919	I6X486	Q96RU3	I6X486_MYCTU	FNBP1_HUMAN	PE25	FNBP1	PE family protein (PE family protein PE25)	Formin-binding protein 1 (Formin-binding protein 17) (hFBP17)
0.529182	Q79FE1	Q16512	Q79FE1_MYCTU	PKN1_HUMAN	PPE41	PKN1	PPE family protein PPE41 (Uncharacterized protein)	Serine/threonine-protein kinase N1 (EC 2.7.11.13) (Protease-activated kinase 1) (PAK-1) (Protein kinase C-like 1) (Protein kinase C-like PKN) (Protein kinase PKN-alpha) (Protein-kinase C-related kinase 1) (Serine-threonine protein kinase N)
0.529086	P9WIA1	Q9Y320	PTPA_MYCTU	TMX2_HUMAN	PtpA	TMX2	Probable low molecular weight protein-tyrosine-phosphatase (PTPase) (EC 3.1.3.48)	Thioredoxin-related transmembrane protein 2 (Cell proliferation-inducing gene 26 protein) (Thioredoxin domain-containing protein 14)
0.528943	Q79FE1	Q9BVL2	Q79FE1_MYCTU	NUPL1_HUMAN	PPE41	NUPL1	PPE family protein PPE41 (Uncharacterized protein)	Nucleoporin p58/p45 (Nucleoporin-like protein 1)
0.528939	I6X486	P11142	I6X486_MYCTU	HSP7C_HUMAN	PE25	HSPA8	PE family protein (PE family protein PE25)	Heat shock cognate 71 kDa protein (Heat shock 70 kDa protein 8)
0.528774	P9WH71	P36405	RIR2B_MYCTU	ARL3_HUMAN	NrdF2	ARL3	Ribonucleoside-diphosphate reductase subunit beta nrdF2 (EC 1.17.4.1) (Ribonucleoside-diphosphate reductase nrdF2) (Ribonucleotide reductase R2-2 small subunit)	ADP-ribosylation factor-like protein 3
0.52844	P9WMR9	P53041	DHAA_MYCTU	PPP5_HUMAN	DhaA	PPP5C	Haloalkane dehalogenase 3 (EC 3.8.1.5)	Serine/threonine-protein phosphatase 5 (PP5) (EC 3.1.3.16) (Protein phosphatase T) (PP-T) (PPT)
0.528433	P9WGD5	P00709	SSB_MYCTU	LALBA_HUMAN	Ssb	LALBA	Single-stranded DNA-binding protein (SSB)	Alpha-lactalbumin (Lactose synthase B protein) (Lysozyme-like protein 7)
0.528407	I6X486	Q15771	I6X486_MYCTU	RAB30_HUMAN	PE25	RAB30	PE family protein (PE family protein PE25)	Ras-related protein Rab-30
0.527977	P9WH71	P84085	RIR2B_MYCTU	ARF5_HUMAN	NrdF2	ARF5	Ribonucleoside-diphosphate reductase subunit beta nrdF2 (EC 1.17.4.1) (Ribonucleoside-diphosphate reductase nrdF2) (Ribonucleotide reductase R2-2 small subunit)	ADP-ribosylation factor 5
0.527749	P9WNK5	Q9NP72	ESXB_MYCTU	RAB18_HUMAN	EsxB	RAB18	ESAT-6-like protein EsxB (10 kDa culture filtrate antigen CFP-10) (Secreted antigenic protein MTSA-10)	Ras-related protein Rab-18
0.52762	P9WNK3	Q13813	ESXH_MYCTU	SPTN1_HUMAN	EsxH	SPTAN1	ESAT-6-like protein EsxH (10 kDa antigen CFP7) (CFP-7) (Low molecular weight protein antigen 7) (Protein TB10.4)	Spectrin alpha chain
0.527515	P9WIE3	Q9NRH3	Y2238_MYCTU	TBG2_HUMAN	Rv2238c	TUBG2	Putative peroxiredoxin Rv2238c (EC 1.11.1.15) (Thioredoxin reductase)	Tubulin gamma-2 chain (Gamma-2-tubulin)
0.527515	P9WIE3	P23258	Y2238_MYCTU	TBG1_HUMAN	Rv2238c	TUBG1	Putative peroxiredoxin Rv2238c (EC 1.11.1.15) (Thioredoxin reductase)	Tubulin gamma-1 chain (Gamma-1-tubulin) (Gamma-tubulin complex component 1) (GCP-1)
0.527494	P9WPL5	P49327	CP142_MYCTU	FAS_HUMAN	Cyp142	FASN	Putative cytochrome P450 142 (EC 1.14.-.-)	Fatty acid synthase (EC 2.3.1.85) [Includes: [Acyl-carrier-protein] S-acetyltransferase (EC 2.3.1.38); [Acyl-carrier-protein] S-malonyltransferase (EC 2.3.1.39); 3-oxoacyl-[acyl-carrier-protein] synthase (EC 2.3.1.41); 3-oxoacyl-[acyl-carrier-protein] reductase (EC 1.1.1.100); 3-hydroxyacyl-[acyl-carrier-protein] dehydratase (EC 4.2.1.59); Enoyl-[acyl-carrier-protein] reductase (EC 1.3.1.39); Ole…
0.527413	P9WNJ9	P61586	ESXJ_MYCTU	RHOA_HUMAN	EsxJ	RHOA	ESAT-6-like protein EsxJ	Transforming protein RhoA (Rho cDNA clone 12) (h12)
0.527413	P9WNJ7	P61586	ESXK_MYCTU	RHOA_HUMAN	EsxK	RHOA	ESAT-6-like protein EsxK	Transforming protein RhoA (Rho cDNA clone 12) (h12)
0.527413	P9WNI5	P61586	ES6L7_MYCTU	RHOA_HUMAN	Rv2347c	RHOA	Putative ESAT-6-like protein 7	Transforming protein RhoA (Rho cDNA clone 12) (h12)
0.527413	P9WNI3	P61586	ES6LA_MYCTU	RHOA_HUMAN	Rv3620c	RHOA	Putative ESAT-6-like protein 10	Transforming protein RhoA (Rho cDNA clone 12) (h12)
0.526861	P9WNK5	O95716	ESXB_MYCTU	RAB3D_HUMAN	EsxB	RAB3D	ESAT-6-like protein EsxB (10 kDa culture filtrate antigen CFP-10) (Secreted antigenic protein MTSA-10)	Ras-related protein Rab-3D
0.526806	P9WIE3	P68366	Y2238_MYCTU	TBA4A_HUMAN	Rv2238c	TUBA4A	Putative peroxiredoxin Rv2238c (EC 1.11.1.15) (Thioredoxin reductase)	Tubulin alpha-4A chain (Alpha-tubulin 1) (Testis-specific alpha-tubulin) (Tubulin H2-alpha) (Tubulin alpha-1 chain)
0.526638	P9WNK5	Q9ULW5	ESXB_MYCTU	RAB26_HUMAN	EsxB	RAB26	ESAT-6-like protein EsxB (10 kDa culture filtrate antigen CFP-10) (Secreted antigenic protein MTSA-10)	Ras-related protein Rab-26
0.526593	Q6MX18	P61018	Q6MX18_MYCTU	RAB4B_HUMAN	EsxS	RAB4B	ESAT-6 like protein EsxS (Type VII secretion protein EsxS)	Ras-related protein Rab-4B
0.526512	P95198	Q16539	P95198_MYCTU	MK14_HUMAN	Rv0390	MAPK14	Conserved protein (Sulfurtransferase) (Uncharacterized protein)	Mitogen-activated protein kinase 14 (MAP kinase 14) (MAPK 14) (EC 2.7.11.24) (Cytokine suppressive anti-inflammatory drug-binding protein) (CSAID-binding protein) (CSBP) (MAP kinase MXI2) (MAX-interacting protein 2) (Mitogen-activated protein kinase p38 alpha) (MAP kinase p38 alpha) (Stress-activated protein kinase 2a) (SAPK2a)
0.526222	P9WNK5	P06576	ESXB_MYCTU	ATPB_HUMAN	EsxB	ATP5B	ESAT-6-like protein EsxB (10 kDa culture filtrate antigen CFP-10) (Secreted antigenic protein MTSA-10)	ATP synthase subunit beta
0.526139	P9WNJ9	P62745	ESXJ_MYCTU	RHOB_HUMAN	EsxJ	RHOB	ESAT-6-like protein EsxJ	Rho-related GTP-binding protein RhoB (Rho cDNA clone 6) (h6)
0.526139	P9WNJ7	P62745	ESXK_MYCTU	RHOB_HUMAN	EsxK	RHOB	ESAT-6-like protein EsxK	Rho-related GTP-binding protein RhoB (Rho cDNA clone 6) (h6)
0.526139	P9WNI5	P62745	ES6L7_MYCTU	RHOB_HUMAN	Rv2347c	RHOB	Putative ESAT-6-like protein 7	Rho-related GTP-binding protein RhoB (Rho cDNA clone 6) (h6)
0.526139	P9WNI3	P62745	ES6LA_MYCTU	RHOB_HUMAN	Rv3620c	RHOB	Putative ESAT-6-like protein 10	Rho-related GTP-binding protein RhoB (Rho cDNA clone 6) (h6)
0.525937	P9WI81	Q8WXH4	PKNB_MYCTU	ASB11_HUMAN	PknB	ASB11	Serine/threonine-protein kinase PknB (EC 2.7.11.1)	Ankyrin repeat and SOCS box protein 11 (ASB-11)
0.525728	I6X486	P15153	I6X486_MYCTU	RAC2_HUMAN	PE25	RAC2	PE family protein (PE family protein PE25)	Ras-related C3 botulinum toxin substrate 2 (GX) (Small G protein) (p21-Rac2)
0.52548	P9WG63	Q16881	DIPZ_MYCTU	TRXR1_HUMAN	DipZ	TXNRD1	Protein DipZ	Thioredoxin reductase 1
0.525318	P9WHH9	O00391	DLDH_MYCTU	QSOX1_HUMAN	LpdC	QSOX1	Dihydrolipoyl dehydrogenase (LPD) (EC 1.8.1.4) (Component of peroxynitrite reductase/peroxidase complex) (Component of PNR/P) (Dihydrolipoamide dehydrogenase) (E3 component of alpha-ketoacid dehydrogenase complexes)	Sulfhydryl oxidase 1 (hQSOX) (EC 1.8.3.2) (Quiescin Q6)
0.525316	I6X486	P61006	I6X486_MYCTU	RAB8A_HUMAN	PE25	RAB8A	PE family protein (PE family protein PE25)	Ras-related protein Rab-8A (Oncogene c-mel)
0.525265	P9WPQ5	Q9HAV4	BIOD_MYCTU	XPO5_HUMAN	BioD	XPO5	ATP-dependent dethiobiotin synthetase BioD (EC 6.3.3.3) (DTB synthetase) (DTBS) (Dethiobiotin synthase)	Exportin-5 (Exp5) (Ran-binding protein 21)
0.525124	P9WHR9	Q99574	Y3671_MYCTU	NEUS_HUMAN	Rv3671c	SERPINI1	Serine protease Rv3671c (EC 3.4.21.-)	Neuroserpin (Peptidase inhibitor 12) (PI-12) (Serpin I1)
0.525071	P9WNK7	O00459	ESXA_MYCTU	P85B_HUMAN	EsxA	PIK3R2	6 kDa early secretory antigenic target (ESAT-6)	Phosphatidylinositol 3-kinase regulatory subunit beta (PI3-kinase regulatory subunit beta) (PI3K regulatory subunit beta) (PtdIns-3-kinase regulatory subunit beta) (Phosphatidylinositol 3-kinase 85 kDa regulatory subunit beta) (PI3-kinase subunit p85-beta) (PtdIns-3-kinase regulatory subunit p85-beta)
0.524942	P9WNK5	P63000	ESXB_MYCTU	RAC1_HUMAN	EsxB	RAC1	ESAT-6-like protein EsxB (10 kDa culture filtrate antigen CFP-10) (Secreted antigenic protein MTSA-10)	Ras-related C3 botulinum toxin substrate 1 (Cell migration-inducing gene 5 protein) (Ras-like protein TC25) (p21-Rac1)
0.524862	P9WGM7	P24534	MTRA_MYCTU	EF1B_HUMAN	MtrA	EEF1B2	DNA-binding response regulator MtrA	Elongation factor 1-beta (EF-1-beta)
0.524845	P9WNK7	Q96AJ9	ESXA_MYCTU	VTI1A_HUMAN	EsxA	VTI1A	6 kDa early secretory antigenic target (ESAT-6)	Vesicle transport through interaction with t-SNAREs homolog 1A (Vesicle transport v-SNARE protein Vti1-like 2) (Vti1-rp2)
0.524794	P9WP33	Q96AT9	CYSO_MYCTU	RPE_HUMAN	CysO	RPE	Sulfur carrier protein CysO (9.5 kDa culture filtrate antigen cfp10A)	Ribulose-phosphate 3-epimerase (EC 5.1.3.1) (Ribulose-5-phosphate-3-epimerase)
0.524464	Q10896	Q8N4T8	Q10896_MYCTU	CBR4_HUMAN	Nrp	CBR4	Peptide synthetase (Peptide synthetase Nrp) (Probable peptide synthetase Nrp (Peptide synthase))	Carbonyl reductase family member 4 (EC 1.-.-.-) (3-oxoacyl-[acyl-carrier-protein] reductase) (EC 1.1.1.-) (Quinone reductase CBR4)
0.524319	O53896	P00751	O53896_MYCTU	CFAB_HUMAN	PepD	CFB	Peptidase S1 (Probable serine protease PepD (Serine proteinase) (MTB32B)) (Serine protease PepD)	Complement factor B (EC 3.4.21.47) (C3/C5 convertase) (Glycine-rich beta glycoprotein) (GBG) (PBF2) (Properdin factor B) [Cleaved into: Complement factor B Ba fragment; Complement factor B Bb fragment]
0.524072	P9WPQ5	O43739	BIOD_MYCTU	CYH3_HUMAN	BioD	CYTH3	ATP-dependent dethiobiotin synthetase BioD (EC 6.3.3.3) (DTB synthetase) (DTBS) (Dethiobiotin synthase)	Cytohesin-3 (ARF nucleotide-binding site opener 3) (Protein ARNO3) (General receptor of phosphoinositides 1) (Grp1) (PH
0.524071	P9WNJ9	Q9H0U4	ESXJ_MYCTU	RAB1B_HUMAN	EsxJ	RAB1B	ESAT-6-like protein EsxJ	Ras-related protein Rab-1B
0.524071	P9WNJ9	P62820	ESXJ_MYCTU	RAB1A_HUMAN	EsxJ	RAB1A	ESAT-6-like protein EsxJ	Ras-related protein Rab-1A (YPT1-related protein)
0.524071	P9WNJ7	Q9H0U4	ESXK_MYCTU	RAB1B_HUMAN	EsxK	RAB1B	ESAT-6-like protein EsxK	Ras-related protein Rab-1B
0.524071	P9WNJ7	P62820	ESXK_MYCTU	RAB1A_HUMAN	EsxK	RAB1A	ESAT-6-like protein EsxK	Ras-related protein Rab-1A (YPT1-related protein)
0.524071	P9WNI5	Q9H0U4	ES6L7_MYCTU	RAB1B_HUMAN	Rv2347c	RAB1B	Putative ESAT-6-like protein 7	Ras-related protein Rab-1B
0.524071	P9WNI5	P62820	ES6L7_MYCTU	RAB1A_HUMAN	Rv2347c	RAB1A	Putative ESAT-6-like protein 7	Ras-related protein Rab-1A (YPT1-related protein)
0.524071	P9WNI3	Q9H0U4	ES6LA_MYCTU	RAB1B_HUMAN	Rv3620c	RAB1B	Putative ESAT-6-like protein 10	Ras-related protein Rab-1B
0.524071	P9WNI3	P62820	ES6LA_MYCTU	RAB1A_HUMAN	Rv3620c	RAB1A	Putative ESAT-6-like protein 10	Ras-related protein Rab-1A (YPT1-related protein)
0.52397	P9WH71	Q96A58	RIR2B_MYCTU	RERG_HUMAN	NrdF2	RERG	Ribonucleoside-diphosphate reductase subunit beta nrdF2 (EC 1.17.4.1) (Ribonucleoside-diphosphate reductase nrdF2) (Ribonucleotide reductase R2-2 small subunit)	Ras-related and estrogen-regulated growth inhibitor
0.523871	I6X486	P54652	I6X486_MYCTU	HSP72_HUMAN	PE25	HSPA2	PE family protein (PE family protein PE25)	Heat shock-related 70 kDa protein 2 (Heat shock 70 kDa protein 2)
0.523685	P9WPQ5	Q00722	BIOD_MYCTU	PLCB2_HUMAN	BioD	PLCB2	ATP-dependent dethiobiotin synthetase BioD (EC 6.3.3.3) (DTB synthetase) (DTBS) (Dethiobiotin synthase)	1-phosphatidylinositol 4
0.5236	P9WNJ9	P06576	ESXJ_MYCTU	ATPB_HUMAN	EsxJ	ATP5B	ESAT-6-like protein EsxJ	ATP synthase subunit beta
0.5236	P9WNJ7	P06576	ESXK_MYCTU	ATPB_HUMAN	EsxK	ATP5B	ESAT-6-like protein EsxK	ATP synthase subunit beta
0.5236	P9WNI5	P06576	ES6L7_MYCTU	ATPB_HUMAN	Rv2347c	ATP5B	Putative ESAT-6-like protein 7	ATP synthase subunit beta
0.5236	P9WNI3	P06576	ES6LA_MYCTU	ATPB_HUMAN	Rv3620c	ATP5B	Putative ESAT-6-like protein 10	ATP synthase subunit beta
0.523577	P9WPQ9	P11021	BFR_MYCTU	GRP78_HUMAN	Bfr	HSPA5	Bacterioferritin (BFR) (EC 1.16.3.1)	78 kDa glucose-regulated protein (GRP-78) (Endoplasmic reticulum lumenal Ca(2+)-binding protein grp78) (Heat shock 70 kDa protein 5) (Immunoglobulin heavy chain-binding protein) (BiP)
0.523287	P9WPQ5	Q96NW4	BIOD_MYCTU	ANR27_HUMAN	BioD	ANKRD27	ATP-dependent dethiobiotin synthetase BioD (EC 6.3.3.3) (DTB synthetase) (DTBS) (Dethiobiotin synthase)	Ankyrin repeat domain-containing protein 27 (VPS9 domain-containing protein)
0.523227	O53896	Q04912	O53896_MYCTU	RON_HUMAN	PepD	MST1R	Peptidase S1 (Probable serine protease PepD (Serine proteinase) (MTB32B)) (Serine protease PepD)	Macrophage-stimulating protein receptor (MSP receptor) (EC 2.7.10.1) (CDw136) (Protein-tyrosine kinase 8) (p185-Ron) (CD antigen CD136) [Cleaved into: Macrophage-stimulating protein receptor alpha chain; Macrophage-stimulating protein receptor beta chain]
0.523114	P9WI81	P58546	PKNB_MYCTU	MTPN_HUMAN	PknB	MTPN	Serine/threonine-protein kinase PknB (EC 2.7.11.1)	Myotrophin (Protein V-1)
0.522905	P9WNK5	P51151	ESXB_MYCTU	RAB9A_HUMAN	EsxB	RAB9A	ESAT-6-like protein EsxB (10 kDa culture filtrate antigen CFP-10) (Secreted antigenic protein MTSA-10)	Ras-related protein Rab-9A
0.522875	Q79FE1	P53365	Q79FE1_MYCTU	ARFP2_HUMAN	PPE41	ARFIP2	PPE family protein PPE41 (Uncharacterized protein)	Arfaptin-2 (ADP-ribosylation factor-interacting protein 2) (Partner of RAC1) (Protein POR1)
0.522544	P9WIA1	Q13454	PTPA_MYCTU	TUSC3_HUMAN	PtpA	TUSC3	Probable low molecular weight protein-tyrosine-phosphatase (PTPase) (EC 3.1.3.48)	Tumor suppressor candidate 3 (Magnesium uptake/transporter TUSC3) (Protein N33)
0.522107	Q6MX18	Q9Y689	Q6MX18_MYCTU	ARL5A_HUMAN	EsxS	ARL5A	ESAT-6 like protein EsxS (Type VII secretion protein EsxS)	ADP-ribosylation factor-like protein 5A
0.521997	P9WNE5	Q8N5H7	BFRB_MYCTU	SH2D3_HUMAN	BfrB	SH2D3C	Ferritin BfrB (EC 1.16.3.1) (Non-heme ferritin Ftn) (Nox19)	SH2 domain-containing protein 3C (Novel SH2-containing protein 3) (SH2 domain-containing Eph receptor-binding protein 1) (SHEP1)
0.521962	P9WHH9	Q8TED1	DLDH_MYCTU	GPX8_HUMAN	LpdC	GPX8	Dihydrolipoyl dehydrogenase (LPD) (EC 1.8.1.4) (Component of peroxynitrite reductase/peroxidase complex) (Component of PNR/P) (Dihydrolipoamide dehydrogenase) (E3 component of alpha-ketoacid dehydrogenase complexes)	Probable glutathione peroxidase 8 (GPx-8) (GSHPx-8) (EC 1.11.1.9)
0.52177	P9WI81	P60604	PKNB_MYCTU	UB2G2_HUMAN	PknB	UBE2G2	Serine/threonine-protein kinase PknB (EC 2.7.11.1)	Ubiquitin-conjugating enzyme E2 G2 (EC 6.3.2.19) (Ubiquitin carrier protein G2) (Ubiquitin-protein ligase G2)
0.521755	I6X486	P49418	I6X486_MYCTU	AMPH_HUMAN	PE25	AMPH	PE family protein (PE family protein PE25)	Amphiphysin
0.521653	I6X486	P34931	I6X486_MYCTU	HS71L_HUMAN	PE25	HSPA1L	PE family protein (PE family protein PE25)	Heat shock 70 kDa protein 1-like (Heat shock 70 kDa protein 1L) (Heat shock 70 kDa protein 1-Hom) (HSP70-Hom)
0.521653	I6X486	P08107	I6X486_MYCTU	HSP71_HUMAN	PE25	HSPA1A	PE family protein (PE family protein PE25)	Heat shock 70 kDa protein 1A/1B (Heat shock 70 kDa protein 1/2) (HSP70-1/HSP70-2) (HSP70.1/HSP70.2)
0.521559	P9WPQ5	Q2NKQ1	BIOD_MYCTU	SGSM1_HUMAN	BioD	SGSM1	ATP-dependent dethiobiotin synthetase BioD (EC 6.3.3.3) (DTB synthetase) (DTBS) (Dethiobiotin synthase)	Small G protein signaling modulator 1 (RUN and TBC1 domain-containing protein 2)
0.520701	P9WGM7	Q14696	MTRA_MYCTU	MESD_HUMAN	MtrA	MESDC2	DNA-binding response regulator MtrA	LDLR chaperone MESD (Mesoderm development candidate 2) (Mesoderm development protein) (Renal carcinoma antigen NY-REN-61)
0.520468	P9WNK5	P51159	ESXB_MYCTU	RB27A_HUMAN	EsxB	RAB27A	ESAT-6-like protein EsxB (10 kDa culture filtrate antigen CFP-10) (Secreted antigenic protein MTSA-10)	Ras-related protein Rab-27A (Rab-27) (GTP-binding protein Ram)
0.52015	Q79FE1	P40616	Q79FE1_MYCTU	ARL1_HUMAN	PPE41	ARL1	PPE family protein PPE41 (Uncharacterized protein)	ADP-ribosylation factor-like protein 1
0.5199	P9WNJ9	Q15907	ESXJ_MYCTU	RB11B_HUMAN	EsxJ	RAB11B	ESAT-6-like protein EsxJ	Ras-related protein Rab-11B (GTP-binding protein YPT3)
0.5199	P9WNJ9	P62491	ESXJ_MYCTU	RB11A_HUMAN	EsxJ	RAB11A	ESAT-6-like protein EsxJ	Ras-related protein Rab-11A (Rab-11) (YL8)
0.5199	P9WNJ7	Q15907	ESXK_MYCTU	RB11B_HUMAN	EsxK	RAB11B	ESAT-6-like protein EsxK	Ras-related protein Rab-11B (GTP-binding protein YPT3)
0.5199	P9WNJ7	P62491	ESXK_MYCTU	RB11A_HUMAN	EsxK	RAB11A	ESAT-6-like protein EsxK	Ras-related protein Rab-11A (Rab-11) (YL8)
0.5199	P9WNI5	Q15907	ES6L7_MYCTU	RB11B_HUMAN	Rv2347c	RAB11B	Putative ESAT-6-like protein 7	Ras-related protein Rab-11B (GTP-binding protein YPT3)
0.5199	P9WNI5	P62491	ES6L7_MYCTU	RB11A_HUMAN	Rv2347c	RAB11A	Putative ESAT-6-like protein 7	Ras-related protein Rab-11A (Rab-11) (YL8)
0.5199	P9WNI3	Q15907	ES6LA_MYCTU	RB11B_HUMAN	Rv3620c	RAB11B	Putative ESAT-6-like protein 10	Ras-related protein Rab-11B (GTP-binding protein YPT3)
0.5199	P9WNI3	P62491	ES6LA_MYCTU	RB11A_HUMAN	Rv3620c	RAB11A	Putative ESAT-6-like protein 10	Ras-related protein Rab-11A (Rab-11) (YL8)
0.519839	P9WPX7	P18754	AROQ_MYCTU	RCC1_HUMAN	AroQ	RCC1	3-dehydroquinate dehydratase (3-dehydroquinase) (EC 4.2.1.10) (Type II DHQase)	Regulator of chromosome condensation (Cell cycle regulatory protein) (Chromosome condensation protein 1)
0.519717	Q79FE1	Q9Y4G6	Q79FE1_MYCTU	TLN2_HUMAN	PPE41	TLN2	PPE family protein PPE41 (Uncharacterized protein)	Talin-2
0.519717	Q79FE1	Q9Y490	Q79FE1_MYCTU	TLN1_HUMAN	PPE41	TLN1	PPE family protein PPE41 (Uncharacterized protein)	Talin-1
0.519442	P9WGY3	P17844	RRAAH_MYCTU	DDX5_HUMAN	RraA	DDX5	Putative 4-hydroxy-4-methyl-2-oxoglutarate aldolase (HMG aldolase) (EC 4.1.3.17) (Oxaloacetate decarboxylase) (OAA decarboxylase) (EC 4.1.1.3) (Regulator of ribonuclease activity homolog) (RraA-like protein)	Probable ATP-dependent RNA helicase DDX5 (EC 3.6.4.13) (DEAD box protein 5) (RNA helicase p68)
0.519198	P9WNK5	Q92928	ESXB_MYCTU	RAB1C_HUMAN	EsxB	RAB1C	ESAT-6-like protein EsxB (10 kDa culture filtrate antigen CFP-10) (Secreted antigenic protein MTSA-10)	Putative Ras-related protein Rab-1C (hRab1c)
0.518854	P9WPQ5	P15498	BIOD_MYCTU	VAV_HUMAN	BioD	VAV1	ATP-dependent dethiobiotin synthetase BioD (EC 6.3.3.3) (DTB synthetase) (DTBS) (Dethiobiotin synthase)	Proto-oncogene vav
0.518837	P9WHH9	O75715	DLDH_MYCTU	GPX5_HUMAN	LpdC	GPX5	Dihydrolipoyl dehydrogenase (LPD) (EC 1.8.1.4) (Component of peroxynitrite reductase/peroxidase complex) (Component of PNR/P) (Dihydrolipoamide dehydrogenase) (E3 component of alpha-ketoacid dehydrogenase complexes)	Epididymal secretory glutathione peroxidase (EC 1.11.1.9) (Epididymis-specific glutathione peroxidase-like protein) (EGLP) (Glutathione peroxidase 5) (GPx-5) (GSHPx-5)
0.518772	I6X486	Q8WUD1	I6X486_MYCTU	RAB2B_HUMAN	PE25	RAB2B	PE family protein (PE family protein PE25)	Ras-related protein Rab-2B
0.518721	P9WGY3	Q9NVP1	RRAAH_MYCTU	DDX18_HUMAN	RraA	DDX18	Putative 4-hydroxy-4-methyl-2-oxoglutarate aldolase (HMG aldolase) (EC 4.1.3.17) (Oxaloacetate decarboxylase) (OAA decarboxylase) (EC 4.1.1.3) (Regulator of ribonuclease activity homolog) (RraA-like protein)	ATP-dependent RNA helicase DDX18 (EC 3.6.4.13) (DEAD box protein 18) (Myc-regulated DEAD box protein) (MrDb)
0.518568	P9WNJ9	Q9UL26	ESXJ_MYCTU	RB22A_HUMAN	EsxJ	RAB22A	ESAT-6-like protein EsxJ	Ras-related protein Rab-22A (Rab-22)
0.518568	P9WNJ7	Q9UL26	ESXK_MYCTU	RB22A_HUMAN	EsxK	RAB22A	ESAT-6-like protein EsxK	Ras-related protein Rab-22A (Rab-22)
0.518568	P9WNI5	Q9UL26	ES6L7_MYCTU	RB22A_HUMAN	Rv2347c	RAB22A	Putative ESAT-6-like protein 7	Ras-related protein Rab-22A (Rab-22)
0.518568	P9WNI3	Q9UL26	ES6LA_MYCTU	RB22A_HUMAN	Rv3620c	RAB22A	Putative ESAT-6-like protein 10	Ras-related protein Rab-22A (Rab-22)
0.518251	P9WI81	P63146	PKNB_MYCTU	UBE2B_HUMAN	PknB	UBE2B	Serine/threonine-protein kinase PknB (EC 2.7.11.1)	Ubiquitin-conjugating enzyme E2 B (EC 6.3.2.19) (RAD6 homolog B) (HR6B) (hHR6B) (Ubiquitin carrier protein B) (Ubiquitin-conjugating enzyme E2-17 kDa) (Ubiquitin-protein ligase B)
0.518251	P9WI81	P49459	PKNB_MYCTU	UBE2A_HUMAN	PknB	UBE2A	Serine/threonine-protein kinase PknB (EC 2.7.11.1)	Ubiquitin-conjugating enzyme E2 A (EC 6.3.2.19) (RAD6 homolog A) (HR6A) (hHR6A) (Ubiquitin carrier protein A) (Ubiquitin-protein ligase A)
0.518168	P9WNK7	Q16623	ESXA_MYCTU	STX1A_HUMAN	EsxA	STX1A	6 kDa early secretory antigenic target (ESAT-6)	Syntaxin-1A (Neuron-specific antigen HPC-1)
0.517851	P9WI81	Q16763	PKNB_MYCTU	UBE2S_HUMAN	PknB	UBE2S	Serine/threonine-protein kinase PknB (EC 2.7.11.1)	Ubiquitin-conjugating enzyme E2 S (EC 6.3.2.19) (E2-EPF) (Ubiquitin carrier protein S) (Ubiquitin-conjugating enzyme E2-24 kDa) (Ubiquitin-conjugating enzyme E2-EPF5) (Ubiquitin-protein ligase S)
0.517821	P9WHR9	P01008	Y3671_MYCTU	ANT3_HUMAN	Rv3671c	SERPINC1	Serine protease Rv3671c (EC 3.4.21.-)	Antithrombin-III (ATIII) (Serpin C1)
0.517819	P9WIA1	Q14554	PTPA_MYCTU	PDIA5_HUMAN	PtpA	PDIA5	Probable low molecular weight protein-tyrosine-phosphatase (PTPase) (EC 3.1.3.48)	Protein disulfide-isomerase A5 (EC 5.3.4.1) (Protein disulfide isomerase-related protein)
0.517538	Q79FE1	Q92730	Q79FE1_MYCTU	RND1_HUMAN	PPE41	RND1	PPE family protein PPE41 (Uncharacterized protein)	Rho-related GTP-binding protein Rho6 (Rho family GTPase 1) (Rnd1)
0.517355	Q79FE1	Q9UKS6	Q79FE1_MYCTU	PACN3_HUMAN	PPE41	PACSIN3	PPE family protein PPE41 (Uncharacterized protein)	Protein kinase C and casein kinase substrate in neurons protein 3 (SH3 domain-containing protein 6511)
0.517348	Q6MX18	Q9GZM8	Q6MX18_MYCTU	NDEL1_HUMAN	EsxS	NDEL1	ESAT-6 like protein EsxS (Type VII secretion protein EsxS)	Nuclear distribution protein nudE-like 1 (Protein Nudel) (Mitosin-associated protein 1)
0.517317	P9WPQ5	P51805	BIOD_MYCTU	PLXA3_HUMAN	BioD	PLXNA3	ATP-dependent dethiobiotin synthetase BioD (EC 6.3.3.3) (DTB synthetase) (DTBS) (Dethiobiotin synthase)	Plexin-A3 (Plexin-4) (Semaphorin receptor SEX)
0.517133	P9WI81	P13861	PKNB_MYCTU	KAP2_HUMAN	PknB	PRKAR2A	Serine/threonine-protein kinase PknB (EC 2.7.11.1)	cAMP-dependent protein kinase type II-alpha regulatory subunit
0.517112	P9WPQ5	O00522	BIOD_MYCTU	KRIT1_HUMAN	BioD	KRIT1	ATP-dependent dethiobiotin synthetase BioD (EC 6.3.3.3) (DTB synthetase) (DTBS) (Dethiobiotin synthase)	Krev interaction trapped protein 1 (Krev interaction trapped 1) (Cerebral cavernous malformations 1 protein)
0.517038	I6Y1V1	Q99062	I6Y1V1_MYCTU	CSF3R_HUMAN	Rv2844	CSF3R	Alanine rich protein (Conserved alanine rich protein) (Uncharacterized protein)	Granulocyte colony-stimulating factor receptor (G-CSF receptor) (G-CSF-R) (CD antigen CD114)
0.51702	Q79FE1	Q9BY11	Q79FE1_MYCTU	PACN1_HUMAN	PPE41	PACSIN1	PPE family protein PPE41 (Uncharacterized protein)	Protein kinase C and casein kinase substrate in neurons protein 1 (Syndapin-1)
0.51699	Q79FE1	P60953	Q79FE1_MYCTU	CDC42_HUMAN	PPE41	CDC42	PPE family protein PPE41 (Uncharacterized protein)	Cell division control protein 42 homolog (G25K GTP-binding protein)
0.516962	P9WNJ9	P20338	ESXJ_MYCTU	RAB4A_HUMAN	EsxJ	RAB4A	ESAT-6-like protein EsxJ	Ras-related protein Rab-4A
0.516962	P9WNJ7	P20338	ESXK_MYCTU	RAB4A_HUMAN	EsxK	RAB4A	ESAT-6-like protein EsxK	Ras-related protein Rab-4A
0.516962	P9WNI5	P20338	ES6L7_MYCTU	RAB4A_HUMAN	Rv2347c	RAB4A	Putative ESAT-6-like protein 7	Ras-related protein Rab-4A
0.516962	P9WNI3	P20338	ES6LA_MYCTU	RAB4A_HUMAN	Rv3620c	RAB4A	Putative ESAT-6-like protein 10	Ras-related protein Rab-4A
0.51689	O53872	P42765	O53872_MYCTU	THIM_HUMAN	FadB	ACAA2	3-hydroxyacyl-CoA dehydrogenase (Fatty oxidation protein FadB) (Probable fatty oxidation protein FadB)	3-ketoacyl-CoA thiolase
0.516856	I6X486	P48741	I6X486_MYCTU	HSP77_HUMAN	PE25	HSPA7	PE family protein (PE family protein PE25)	Putative heat shock 70 kDa protein 7 (Heat shock 70 kDa protein B)
0.516856	I6X486	P17066	I6X486_MYCTU	HSP76_HUMAN	PE25	HSPA6	PE family protein (PE family protein PE25)	Heat shock 70 kDa protein 6 (Heat shock 70 kDa protein B')
0.516821	P9WPQ5	Q13432	BIOD_MYCTU	U119A_HUMAN	BioD	UNC119	ATP-dependent dethiobiotin synthetase BioD (EC 6.3.3.3) (DTB synthetase) (DTBS) (Dethiobiotin synthase)	Protein unc-119 homolog A (Retinal protein 4) (hRG4)
0.516735	P9WNU1	Q99638	DPO3B_MYCTU	RAD9A_HUMAN	DnaN	RAD9A	DNA polymerase III subunit beta (EC 2.7.7.7)	Cell cycle checkpoint control protein RAD9A (hRAD9) (EC 3.1.11.2) (DNA repair exonuclease rad9 homolog A)
0.516519	P9WNK5	P20336	ESXB_MYCTU	RAB3A_HUMAN	EsxB	RAB3A	ESAT-6-like protein EsxB (10 kDa culture filtrate antigen CFP-10) (Secreted antigenic protein MTSA-10)	Ras-related protein Rab-3A
0.516457	Q6MX18	P08670	Q6MX18_MYCTU	VIME_HUMAN	EsxS	VIM	ESAT-6 like protein EsxS (Type VII secretion protein EsxS)	Vimentin
0.516277	P9WHH7	Q9UNN5	LPDA_MYCTU	FAF1_HUMAN	LpdA	FAF1	NAD(P)H dehydrogenase (quinone) (EC 1.6.5.2) (NAD(P)H quinone reductase) (NAD(P)H: menadione oxidoreductase) (NADH-menadione reductase)	FAS-associated factor 1 (hFAF1) (UBX domain-containing protein 12) (UBX domain-containing protein 3A)
0.516243	I6X486	P38646	I6X486_MYCTU	GRP75_HUMAN	PE25	HSPA9	PE family protein (PE family protein PE25)	Stress-70 protein
0.516227	P9WPQ5	Q9Y4I1	BIOD_MYCTU	MYO5A_HUMAN	BioD	MYO5A	ATP-dependent dethiobiotin synthetase BioD (EC 6.3.3.3) (DTB synthetase) (DTBS) (Dethiobiotin synthase)	Unconventional myosin-Va (Dilute myosin heavy chain
0.516114	P9WNK7	Q9BVL2	ESXA_MYCTU	NUPL1_HUMAN	EsxA	NUPL1	6 kDa early secretory antigenic target (ESAT-6)	Nucleoporin p58/p45 (Nucleoporin-like protein 1)
0.515908	P9WGY3	Q13206	RRAAH_MYCTU	DDX10_HUMAN	RraA	DDX10	Putative 4-hydroxy-4-methyl-2-oxoglutarate aldolase (HMG aldolase) (EC 4.1.3.17) (Oxaloacetate decarboxylase) (OAA decarboxylase) (EC 4.1.1.3) (Regulator of ribonuclease activity homolog) (RraA-like protein)	Probable ATP-dependent RNA helicase DDX10 (EC 3.6.4.13) (DEAD box protein 10)
0.515725	P9WHH9	P30044	DLDH_MYCTU	PRDX5_HUMAN	LpdC	PRDX5	Dihydrolipoyl dehydrogenase (LPD) (EC 1.8.1.4) (Component of peroxynitrite reductase/peroxidase complex) (Component of PNR/P) (Dihydrolipoamide dehydrogenase) (E3 component of alpha-ketoacid dehydrogenase complexes)	Peroxiredoxin-5
0.515603	P9WNK5	Q9NP90	ESXB_MYCTU	RAB9B_HUMAN	EsxB	RAB9B	ESAT-6-like protein EsxB (10 kDa culture filtrate antigen CFP-10) (Secreted antigenic protein MTSA-10)	Ras-related protein Rab-9B (Rab-9-like protein) (Rab-9L)
0.515395	Q79FE1	O95816	Q79FE1_MYCTU	BAG2_HUMAN	PPE41	BAG2	PPE family protein PPE41 (Uncharacterized protein)	BAG family molecular chaperone regulator 2 (BAG-2) (Bcl-2-associated athanogene 2)
0.51537	Q79FE1	P36542	Q79FE1_MYCTU	ATPG_HUMAN	PPE41	ATP5C1	PPE family protein PPE41 (Uncharacterized protein)	ATP synthase subunit gamma
0.51535	P9WFN1	P15151	Y2140_MYCTU	PVR_HUMAN	Rv2140c	PVR	UPF0098 protein Rv2140c	Poliovirus receptor (Nectin-like protein 5) (NECL-5) (CD antigen CD155)
0.515334	P9WI81	P63279	PKNB_MYCTU	UBC9_HUMAN	PknB	UBE2I	Serine/threonine-protein kinase PknB (EC 2.7.11.1)	SUMO-conjugating enzyme UBC9 (EC 6.3.2.-) (SUMO-protein ligase) (Ubiquitin carrier protein 9) (Ubiquitin carrier protein I) (Ubiquitin-conjugating enzyme E2 I) (Ubiquitin-protein ligase I) (p18)
0.515323	P9WPQ9	P11142	BFR_MYCTU	HSP7C_HUMAN	Bfr	HSPA8	Bacterioferritin (BFR) (EC 1.16.3.1)	Heat shock cognate 71 kDa protein (Heat shock 70 kDa protein 8)
0.515304	Q79FE1	Q05397	Q79FE1_MYCTU	FAK1_HUMAN	PPE41	PTK2	PPE family protein PPE41 (Uncharacterized protein)	Focal adhesion kinase 1 (FADK 1) (EC 2.7.10.2) (Focal adhesion kinase-related nonkinase) (FRNK) (Protein phosphatase 1 regulatory subunit 71) (PPP1R71) (Protein-tyrosine kinase 2) (p125FAK) (pp125FAK)
0.515122	P9WPQ5	P20936	BIOD_MYCTU	RASA1_HUMAN	BioD	RASA1	ATP-dependent dethiobiotin synthetase BioD (EC 6.3.3.3) (DTB synthetase) (DTBS) (Dethiobiotin synthase)	Ras GTPase-activating protein 1 (GAP) (GTPase-activating protein) (RasGAP) (Ras p21 protein activator) (p120GAP)
0.515091	P9WH71	Q9NVJ2	RIR2B_MYCTU	ARL8B_HUMAN	NrdF2	ARL8B	Ribonucleoside-diphosphate reductase subunit beta nrdF2 (EC 1.17.4.1) (Ribonucleoside-diphosphate reductase nrdF2) (Ribonucleotide reductase R2-2 small subunit)	ADP-ribosylation factor-like protein 8B (ADP-ribosylation factor-like protein 10C) (Novel small G protein indispensable for equal chromosome segregation 1)
0.515091	P9WH71	Q96BM9	RIR2B_MYCTU	ARL8A_HUMAN	NrdF2	ARL8A	Ribonucleoside-diphosphate reductase subunit beta nrdF2 (EC 1.17.4.1) (Ribonucleoside-diphosphate reductase nrdF2) (Ribonucleotide reductase R2-2 small subunit)	ADP-ribosylation factor-like protein 8A (ADP-ribosylation factor-like protein 10B) (Novel small G protein indispensable for equal chromosome segregation 2)
0.515005	I6X486	Q0JRZ9	I6X486_MYCTU	FCHO2_HUMAN	PE25	FCHO2	PE family protein (PE family protein PE25)	FCH domain only protein 2
0.514675	P9WHH9	P22352	DLDH_MYCTU	GPX3_HUMAN	LpdC	GPX3	Dihydrolipoyl dehydrogenase (LPD) (EC 1.8.1.4) (Component of peroxynitrite reductase/peroxidase complex) (Component of PNR/P) (Dihydrolipoamide dehydrogenase) (E3 component of alpha-ketoacid dehydrogenase complexes)	Glutathione peroxidase 3 (GPx-3) (GSHPx-3) (EC 1.11.1.9) (Extracellular glutathione peroxidase) (Plasma glutathione peroxidase) (GPx-P) (GSHPx-P)
0.514601	P9WI81	P68036	PKNB_MYCTU	UB2L3_HUMAN	PknB	UBE2L3	Serine/threonine-protein kinase PknB (EC 2.7.11.1)	Ubiquitin-conjugating enzyme E2 L3 (EC 6.3.2.19) (L-UBC) (UbcH7) (Ubiquitin carrier protein L3) (Ubiquitin-conjugating enzyme E2-F1) (Ubiquitin-protein ligase L3)
0.51454	P9WH71	Q13637	RIR2B_MYCTU	RAB32_HUMAN	NrdF2	RAB32	Ribonucleoside-diphosphate reductase subunit beta nrdF2 (EC 1.17.4.1) (Ribonucleoside-diphosphate reductase nrdF2) (Ribonucleotide reductase R2-2 small subunit)	Ras-related protein Rab-32
0.514436	I6X486	Q9BY11	I6X486_MYCTU	PACN1_HUMAN	PE25	PACSIN1	PE family protein (PE family protein PE25)	Protein kinase C and casein kinase substrate in neurons protein 1 (Syndapin-1)
0.514313	O53896	P01009	O53896_MYCTU	A1AT_HUMAN	PepD	SERPINA1	Peptidase S1 (Probable serine protease PepD (Serine proteinase) (MTB32B)) (Serine protease PepD)	Alpha-1-antitrypsin (Alpha-1 protease inhibitor) (Alpha-1-antiproteinase) (Serpin A1) [Cleaved into: Short peptide from AAT (SPAAT)]
0.514191	P9WNJ9	P20339	ESXJ_MYCTU	RAB5A_HUMAN	EsxJ	RAB5A	ESAT-6-like protein EsxJ	Ras-related protein Rab-5A
0.514191	P9WNJ7	P20339	ESXK_MYCTU	RAB5A_HUMAN	EsxK	RAB5A	ESAT-6-like protein EsxK	Ras-related protein Rab-5A
0.514191	P9WNI5	P20339	ES6L7_MYCTU	RAB5A_HUMAN	Rv2347c	RAB5A	Putative ESAT-6-like protein 7	Ras-related protein Rab-5A
0.514191	P9WNI3	P20339	ES6LA_MYCTU	RAB5A_HUMAN	Rv3620c	RAB5A	Putative ESAT-6-like protein 10	Ras-related protein Rab-5A
0.514181	I6X486	Q8WV41	I6X486_MYCTU	SNX33_HUMAN	PE25	SNX33	PE family protein (PE family protein PE25)	Sorting nexin-33 (SH3 and PX domain-containing protein 3)
0.514174	P9WI81	P49427	PKNB_MYCTU	UB2R1_HUMAN	PknB	CDC34	Serine/threonine-protein kinase PknB (EC 2.7.11.1)	Ubiquitin-conjugating enzyme E2 R1 (EC 6.3.2.19) (Ubiquitin-conjugating enzyme E2-32 kDa complementing) (Ubiquitin-conjugating enzyme E2-CDC34) (Ubiquitin-protein ligase R1)
0.51408	I6X486	P60953	I6X486_MYCTU	CDC42_HUMAN	PE25	CDC42	PE family protein (PE family protein PE25)	Cell division control protein 42 homolog (G25K GTP-binding protein)
0.514077	Q79FE1	O43752	Q79FE1_MYCTU	STX6_HUMAN	PPE41	STX6	PPE family protein PPE41 (Uncharacterized protein)	Syntaxin-6
0.514032	P9WNK5	Q15771	ESXB_MYCTU	RAB30_HUMAN	EsxB	RAB30	ESAT-6-like protein EsxB (10 kDa culture filtrate antigen CFP-10) (Secreted antigenic protein MTSA-10)	Ras-related protein Rab-30
0.513917	P9WPQ5	Q13009	BIOD_MYCTU	TIAM1_HUMAN	BioD	TIAM1	ATP-dependent dethiobiotin synthetase BioD (EC 6.3.3.3) (DTB synthetase) (DTBS) (Dethiobiotin synthase)	T-lymphoma invasion and metastasis-inducing protein 1 (TIAM-1)
0.513795	P9WHH9	P07203	DLDH_MYCTU	GPX1_HUMAN	LpdC	GPX1	Dihydrolipoyl dehydrogenase (LPD) (EC 1.8.1.4) (Component of peroxynitrite reductase/peroxidase complex) (Component of PNR/P) (Dihydrolipoamide dehydrogenase) (E3 component of alpha-ketoacid dehydrogenase complexes)	Glutathione peroxidase 1 (GPx-1) (GSHPx-1) (EC 1.11.1.9) (Cellular glutathione peroxidase)
0.513751	P9WPQ5	Q9BZ29	BIOD_MYCTU	DOCK9_HUMAN	BioD	DOCK9	ATP-dependent dethiobiotin synthetase BioD (EC 6.3.3.3) (DTB synthetase) (DTBS) (Dethiobiotin synthase)	Dedicator of cytokinesis protein 9 (Cdc42 guanine nucleotide exchange factor zizimin-1)
0.513744	P9WNK5	Q9NYB9	ESXB_MYCTU	ABI2_HUMAN	EsxB	ABI2	ESAT-6-like protein EsxB (10 kDa culture filtrate antigen CFP-10) (Secreted antigenic protein MTSA-10)	Abl interactor 2 (Abelson interactor 2) (Abi-2) (Abl-binding protein 3) (AblBP3) (Arg-binding protein 1) (ArgBP1)
0.513605	I6X486	Q15642	I6X486_MYCTU	CIP4_HUMAN	PE25	TRIP10	PE family protein (PE family protein PE25)	Cdc42-interacting protein 4 (Protein Felic) (Salt tolerant protein) (hSTP) (Thyroid receptor-interacting protein 10) (TR-interacting protein 10) (TRIP-10)
0.513602	P9WPQ5	Q6DN90	BIOD_MYCTU	IQEC1_HUMAN	BioD	IQSEC1	ATP-dependent dethiobiotin synthetase BioD (EC 6.3.3.3) (DTB synthetase) (DTBS) (Dethiobiotin synthase)	IQ motif and SEC7 domain-containing protein 1 (ADP-ribosylation factors guanine nucleotide-exchange protein 100) (ADP-ribosylation factors guanine nucleotide-exchange protein 2) (Brefeldin-resistant Arf-GEF 2 protein)
0.513394	P9WPX7	P54274	AROQ_MYCTU	TERF1_HUMAN	AroQ	TERF1	3-dehydroquinate dehydratase (3-dehydroquinase) (EC 4.2.1.10) (Type II DHQase)	Telomeric repeat-binding factor 1 (NIMA-interacting protein 2) (TTAGGG repeat-binding factor 1) (Telomeric protein Pin2/TRF1)
0.513379	P9WPQ5	Q12802	BIOD_MYCTU	AKP13_HUMAN	BioD	AKAP13	ATP-dependent dethiobiotin synthetase BioD (EC 6.3.3.3) (DTB synthetase) (DTBS) (Dethiobiotin synthase)	A-kinase anchor protein 13 (AKAP-13) (AKAP-Lbc) (Breast cancer nuclear receptor-binding auxiliary protein) (Guanine nucleotide exchange factor Lbc) (Human thyroid-anchoring protein 31) (Lymphoid blast crisis oncogene) (LBC oncogene) (Non-oncogenic Rho GTPase-specific GTP exchange factor) (Protein kinase A-anchoring protein 13) (PRKA13) (p47)
0.513257	P9WHH9	Q13162	DLDH_MYCTU	PRDX4_HUMAN	LpdC	PRDX4	Dihydrolipoyl dehydrogenase (LPD) (EC 1.8.1.4) (Component of peroxynitrite reductase/peroxidase complex) (Component of PNR/P) (Dihydrolipoamide dehydrogenase) (E3 component of alpha-ketoacid dehydrogenase complexes)	Peroxiredoxin-4 (EC 1.11.1.15) (Antioxidant enzyme AOE372) (AOE37-2) (Peroxiredoxin IV) (Prx-IV) (Thioredoxin peroxidase AO372) (Thioredoxin-dependent peroxide reductase A0372)
0.513121	P9WNK5	Q9Y6I3	ESXB_MYCTU	EPN1_HUMAN	EsxB	EPN1	ESAT-6-like protein EsxB (10 kDa culture filtrate antigen CFP-10) (Secreted antigenic protein MTSA-10)	Epsin-1 (EH domain-binding mitotic phosphoprotein) (EPS-15-interacting protein 1)
0.513005	P9WNJ9	P61587	ESXJ_MYCTU	RND3_HUMAN	EsxJ	RND3	ESAT-6-like protein EsxJ	Rho-related GTP-binding protein RhoE (Protein MemB) (Rho family GTPase 3) (Rho-related GTP-binding protein Rho8) (Rnd3)
0.513005	P9WNJ7	P61587	ESXK_MYCTU	RND3_HUMAN	EsxK	RND3	ESAT-6-like protein EsxK	Rho-related GTP-binding protein RhoE (Protein MemB) (Rho family GTPase 3) (Rho-related GTP-binding protein Rho8) (Rnd3)
0.513005	P9WNI5	P61587	ES6L7_MYCTU	RND3_HUMAN	Rv2347c	RND3	Putative ESAT-6-like protein 7	Rho-related GTP-binding protein RhoE (Protein MemB) (Rho family GTPase 3) (Rho-related GTP-binding protein Rho8) (Rnd3)
0.513005	P9WNI3	P61587	ES6LA_MYCTU	RND3_HUMAN	Rv3620c	RND3	Putative ESAT-6-like protein 10	Rho-related GTP-binding protein RhoE (Protein MemB) (Rho family GTPase 3) (Rho-related GTP-binding protein Rho8) (Rnd3)
0.512997	P9WHH7	P30048	LPDA_MYCTU	PRDX3_HUMAN	LpdA	PRDX3	NAD(P)H dehydrogenase (quinone) (EC 1.6.5.2) (NAD(P)H quinone reductase) (NAD(P)H: menadione oxidoreductase) (NADH-menadione reductase)	Thioredoxin-dependent peroxide reductase
0.512894	P9WNK7	P25054	ESXA_MYCTU	APC_HUMAN	EsxA	APC	6 kDa early secretory antigenic target (ESAT-6)	Adenomatous polyposis coli protein (Protein APC) (Deleted in polyposis 2.5)
0.512785	P9WNK7	Q13813	ESXA_MYCTU	SPTN1_HUMAN	EsxA	SPTAN1	6 kDa early secretory antigenic target (ESAT-6)	Spectrin alpha chain
0.512679	Q79FE1	Q13813	Q79FE1_MYCTU	SPTN1_HUMAN	PPE41	SPTAN1	PPE family protein PPE41 (Uncharacterized protein)	Spectrin alpha chain
0.512374	Q79FE1	P05067	Q79FE1_MYCTU	A4_HUMAN	PPE41	APP	PPE family protein PPE41 (Uncharacterized protein)	Amyloid beta A4 protein (ABPP) (APPI) (APP) (Alzheimer disease amyloid protein) (Cerebral vascular amyloid peptide) (CVAP) (PreA4) (Protease nexin-II) (PN-II) [Cleaved into: N-APP; Soluble APP-alpha (S-APP-alpha); Soluble APP-beta (S-APP-beta); C99; Beta-amyloid protein 42 (Beta-APP42); Beta-amyloid protein 40 (Beta-APP40); C83; P3(42); P3(40); C80; Gamma-secretase C-terminal fragment 59 (Amyloid…
0.512146	Q79FE1	Q9UBW5	Q79FE1_MYCTU	BIN2_HUMAN	PPE41	BIN2	PPE family protein PPE41 (Uncharacterized protein)	Bridging integrator 2 (Breast cancer-associated protein 1)
0.512007	Q79FE1	Q0JRZ9	Q79FE1_MYCTU	FCHO2_HUMAN	PPE41	FCHO2	PPE family protein PPE41 (Uncharacterized protein)	FCH domain only protein 2
0.511809	P9WI81	Q969M7	PKNB_MYCTU	UBE2F_HUMAN	PknB	UBE2F	Serine/threonine-protein kinase PknB (EC 2.7.11.1)	NEDD8-conjugating enzyme UBE2F (EC 6.3.2.-) (NEDD8 carrier protein UBE2F) (NEDD8 protein ligase UBE2F) (NEDD8-conjugating enzyme 2) (Ubiquitin-conjugating enzyme E2 F)
0.511564	I6X486	P62070	I6X486_MYCTU	RRAS2_HUMAN	PE25	RRAS2	PE family protein (PE family protein PE25)	Ras-related protein R-Ras2 (Ras-like protein TC21) (Teratocarcinoma oncogene)
0.511426	P9WNK5	P15153	ESXB_MYCTU	RAC2_HUMAN	EsxB	RAC2	ESAT-6-like protein EsxB (10 kDa culture filtrate antigen CFP-10) (Secreted antigenic protein MTSA-10)	Ras-related C3 botulinum toxin substrate 2 (GX) (Small G protein) (p21-Rac2)
0.511196	O53943	O43312	O53943_MYCTU	MTSS1_HUMAN	Rv1794	MTSS1	Conserved protein (Uncharacterized protein)	Metastasis suppressor protein 1 (Metastasis suppressor YGL-1) (Missing in metastasis protein)
0.51113	P9WHH7	P36969	LPDA_MYCTU	GPX4_HUMAN	LpdA	GPX4	NAD(P)H dehydrogenase (quinone) (EC 1.6.5.2) (NAD(P)H quinone reductase) (NAD(P)H: menadione oxidoreductase) (NADH-menadione reductase)	Phospholipid hydroperoxide glutathione peroxidase
0.511094	P9WGV3	Q13423	SAHH_MYCTU	NNTM_HUMAN	AhcY	NNT	Adenosylhomocysteinase (EC 3.3.1.1) (S-adenosyl-L-homocysteine hydrolase) (AdoHcyase)	NAD(P) transhydrogenase
0.511047	P9WGY3	Q9Y2R4	RRAAH_MYCTU	DDX52_HUMAN	RraA	DDX52	Putative 4-hydroxy-4-methyl-2-oxoglutarate aldolase (HMG aldolase) (EC 4.1.3.17) (Oxaloacetate decarboxylase) (OAA decarboxylase) (EC 4.1.1.3) (Regulator of ribonuclease activity homolog) (RraA-like protein)	Probable ATP-dependent RNA helicase DDX52 (EC 3.6.4.13) (ATP-dependent RNA helicase ROK1-like) (DEAD box protein 52)
0.511025	P9WNK5	P61006	ESXB_MYCTU	RAB8A_HUMAN	EsxB	RAB8A	ESAT-6-like protein EsxB (10 kDa culture filtrate antigen CFP-10) (Secreted antigenic protein MTSA-10)	Ras-related protein Rab-8A (Oncogene c-mel)
0.510961	P9WHH9	O95994	DLDH_MYCTU	AGR2_HUMAN	LpdC	AGR2	Dihydrolipoyl dehydrogenase (LPD) (EC 1.8.1.4) (Component of peroxynitrite reductase/peroxidase complex) (Component of PNR/P) (Dihydrolipoamide dehydrogenase) (E3 component of alpha-ketoacid dehydrogenase complexes)	Anterior gradient protein 2 homolog (AG-2) (hAG-2) (HPC8) (Secreted cement gland protein XAG-2 homolog)
0.510926	P95198	O15264	P95198_MYCTU	MK13_HUMAN	Rv0390	MAPK13	Conserved protein (Sulfurtransferase) (Uncharacterized protein)	Mitogen-activated protein kinase 13 (MAP kinase 13) (MAPK 13) (EC 2.7.11.24) (Mitogen-activated protein kinase p38 delta) (MAP kinase p38 delta) (Stress-activated protein kinase 4)
0.510532	P9WI81	P61081	PKNB_MYCTU	UBC12_HUMAN	PknB	UBE2M	Serine/threonine-protein kinase PknB (EC 2.7.11.1)	NEDD8-conjugating enzyme Ubc12 (EC 6.3.2.-) (NEDD8 carrier protein) (NEDD8 protein ligase) (Ubiquitin-conjugating enzyme E2 M)
0.510385	P9WPQ9	P54652	BFR_MYCTU	HSP72_HUMAN	Bfr	HSPA2	Bacterioferritin (BFR) (EC 1.16.3.1)	Heat shock-related 70 kDa protein 2 (Heat shock 70 kDa protein 2)
0.510196	P9WH71	Q6IQ22	RIR2B_MYCTU	RAB12_HUMAN	NrdF2	RAB12	Ribonucleoside-diphosphate reductase subunit beta nrdF2 (EC 1.17.4.1) (Ribonucleoside-diphosphate reductase nrdF2) (Ribonucleotide reductase R2-2 small subunit)	Ras-related protein Rab-12
0.510005	P9WI81	Q05397	PKNB_MYCTU	FAK1_HUMAN	PknB	PTK2	Serine/threonine-protein kinase PknB (EC 2.7.11.1)	Focal adhesion kinase 1 (FADK 1) (EC 2.7.10.2) (Focal adhesion kinase-related nonkinase) (FRNK) (Protein phosphatase 1 regulatory subunit 71) (PPP1R71) (Protein-tyrosine kinase 2) (p125FAK) (pp125FAK)
0.509973	Q79FE1	Q9H9E3	Q79FE1_MYCTU	COG4_HUMAN	PPE41	COG4	PPE family protein PPE41 (Uncharacterized protein)	Conserved oligomeric Golgi complex subunit 4 (COG complex subunit 4) (Component of oligomeric Golgi complex 4)
0.509634	P9WH71	Q9H082	RIR2B_MYCTU	RB33B_HUMAN	NrdF2	RAB33B	Ribonucleoside-diphosphate reductase subunit beta nrdF2 (EC 1.17.4.1) (Ribonucleoside-diphosphate reductase nrdF2) (Ribonucleotide reductase R2-2 small subunit)	Ras-related protein Rab-33B
0.509361	Q79FE1	Q16623	Q79FE1_MYCTU	STX1A_HUMAN	PPE41	STX1A	PPE family protein PPE41 (Uncharacterized protein)	Syntaxin-1A (Neuron-specific antigen HPC-1)
0.508926	P9WGY3	Q86TM3	RRAAH_MYCTU	DDX53_HUMAN	RraA	DDX53	Putative 4-hydroxy-4-methyl-2-oxoglutarate aldolase (HMG aldolase) (EC 4.1.3.17) (Oxaloacetate decarboxylase) (OAA decarboxylase) (EC 4.1.1.3) (Regulator of ribonuclease activity homolog) (RraA-like protein)	Probable ATP-dependent RNA helicase DDX53 (EC 3.6.4.13) (Cancer-associated gene protein) (Cancer/testis antigen 26) (CT26) (DEAD box protein 53) (DEAD box protein CAGE)
0.50833	Q79FE1	P01130	Q79FE1_MYCTU	LDLR_HUMAN	PPE41	LDLR	PPE family protein PPE41 (Uncharacterized protein)	Low-density lipoprotein receptor (LDL receptor)
0.508252	P9WNK7	Q9NR28	ESXA_MYCTU	DBLOH_HUMAN	EsxA	DIABLO	6 kDa early secretory antigenic target (ESAT-6)	Diablo homolog
0.508224	P9WPQ9	P34931	BFR_MYCTU	HS71L_HUMAN	Bfr	HSPA1L	Bacterioferritin (BFR) (EC 1.16.3.1)	Heat shock 70 kDa protein 1-like (Heat shock 70 kDa protein 1L) (Heat shock 70 kDa protein 1-Hom) (HSP70-Hom)
0.508224	P9WPQ9	P08107	BFR_MYCTU	HSP71_HUMAN	Bfr	HSPA1A	Bacterioferritin (BFR) (EC 1.16.3.1)	Heat shock 70 kDa protein 1A/1B (Heat shock 70 kDa protein 1/2) (HSP70-1/HSP70-2) (HSP70.1/HSP70.2)
0.508206	I6X486	Q15382	I6X486_MYCTU	RHEB_HUMAN	PE25	RHEB	PE family protein (PE family protein PE25)	GTP-binding protein Rheb (Ras homolog enriched in brain)
0.508119	P9WGY3	P46063	RRAAH_MYCTU	RECQ1_HUMAN	RraA	RECQL	Putative 4-hydroxy-4-methyl-2-oxoglutarate aldolase (HMG aldolase) (EC 4.1.3.17) (Oxaloacetate decarboxylase) (OAA decarboxylase) (EC 4.1.1.3) (Regulator of ribonuclease activity homolog) (RraA-like protein)	ATP-dependent DNA helicase Q1 (EC 3.6.4.12) (DNA helicase
0.508092	Q6MX18	Q9UQ16	Q6MX18_MYCTU	DYN3_HUMAN	EsxS	DNM3	ESAT-6 like protein EsxS (Type VII secretion protein EsxS)	Dynamin-3 (EC 3.6.5.5) (Dynamin
0.507829	P9WI81	Q8NET8	PKNB_MYCTU	TRPV3_HUMAN	PknB	TRPV3	Serine/threonine-protein kinase PknB (EC 2.7.11.1)	Transient receptor potential cation channel subfamily V member 3 (TrpV3) (Vanilloid receptor-like 3) (VRL-3)
0.507773	P9WFN1	Q14623	Y2140_MYCTU	IHH_HUMAN	Rv2140c	IHH	UPF0098 protein Rv2140c	Indian hedgehog protein (IHH) (HHG-2) [Cleaved into: Indian hedgehog protein N-product; Indian hedgehog protein C-product]
0.507763	P9WHH9	Q8TD06	DLDH_MYCTU	AGR3_HUMAN	LpdC	AGR3	Dihydrolipoyl dehydrogenase (LPD) (EC 1.8.1.4) (Component of peroxynitrite reductase/peroxidase complex) (Component of PNR/P) (Dihydrolipoamide dehydrogenase) (E3 component of alpha-ketoacid dehydrogenase complexes)	Anterior gradient protein 3 homolog (AG-3) (AG3) (hAG-3) (Breast cancer membrane protein 11)
0.507551	P9WH71	P55042	RIR2B_MYCTU	RAD_HUMAN	NrdF2	RRAD	Ribonucleoside-diphosphate reductase subunit beta nrdF2 (EC 1.17.4.1) (Ribonucleoside-diphosphate reductase nrdF2) (Ribonucleotide reductase R2-2 small subunit)	GTP-binding protein RAD (RAD1) (Ras associated with diabetes)
0.507335	O53872	Q9BWD1	O53872_MYCTU	THIC_HUMAN	FadB	ACAT2	3-hydroxyacyl-CoA dehydrogenase (Fatty oxidation protein FadB) (Probable fatty oxidation protein FadB)	Acetyl-CoA acetyltransferase
0.507208	P9WHH7	O00391	LPDA_MYCTU	QSOX1_HUMAN	LpdA	QSOX1	NAD(P)H dehydrogenase (quinone) (EC 1.6.5.2) (NAD(P)H quinone reductase) (NAD(P)H: menadione oxidoreductase) (NADH-menadione reductase)	Sulfhydryl oxidase 1 (hQSOX) (EC 1.8.3.2) (Quiescin Q6)
0.50639	P9WNJ9	P42336	ESXJ_MYCTU	PK3CA_HUMAN	EsxJ	PIK3CA	ESAT-6-like protein EsxJ	Phosphatidylinositol 4
0.50639	P9WNJ7	P42336	ESXK_MYCTU	PK3CA_HUMAN	EsxK	PIK3CA	ESAT-6-like protein EsxK	Phosphatidylinositol 4
0.50639	P9WNI5	P42336	ES6L7_MYCTU	PK3CA_HUMAN	Rv2347c	PIK3CA	Putative ESAT-6-like protein 7	Phosphatidylinositol 4
0.50639	P9WNI3	P42336	ES6LA_MYCTU	PK3CA_HUMAN	Rv3620c	PIK3CA	Putative ESAT-6-like protein 10	Phosphatidylinositol 4
0.506334	P9WP33	P63279	CYSO_MYCTU	UBC9_HUMAN	CysO	UBE2I	Sulfur carrier protein CysO (9.5 kDa culture filtrate antigen cfp10A)	SUMO-conjugating enzyme UBC9 (EC 6.3.2.-) (SUMO-protein ligase) (Ubiquitin carrier protein 9) (Ubiquitin carrier protein I) (Ubiquitin-conjugating enzyme E2 I) (Ubiquitin-protein ligase I) (p18)
0.506333	P95198	Q15759	P95198_MYCTU	MK11_HUMAN	Rv0390	MAPK11	Conserved protein (Sulfurtransferase) (Uncharacterized protein)	Mitogen-activated protein kinase 11 (MAP kinase 11) (MAPK 11) (EC 2.7.11.24) (Mitogen-activated protein kinase p38 beta) (MAP kinase p38 beta) (p38b) (Stress-activated protein kinase 2b) (SAPK2b) (p38-2)
0.505937	P9WGI9	P50542	GLYA1_MYCTU	PEX5_HUMAN	GlyA1	PEX5	Serine hydroxymethyltransferase 1 (SHM1) (SHMT 1) (Serine methylase 1) (EC 2.1.2.1)	Peroxisomal targeting signal 1 receptor (PTS1 receptor) (PTS1R) (PTS1-BP) (Peroxin-5) (Peroxisomal C-terminal targeting signal import receptor) (Peroxisome receptor 1)
0.505928	P9WNJ9	Q9NP72	ESXJ_MYCTU	RAB18_HUMAN	EsxJ	RAB18	ESAT-6-like protein EsxJ	Ras-related protein Rab-18
0.505928	P9WNJ7	Q9NP72	ESXK_MYCTU	RAB18_HUMAN	EsxK	RAB18	ESAT-6-like protein EsxK	Ras-related protein Rab-18
0.505928	P9WNI5	Q9NP72	ES6L7_MYCTU	RAB18_HUMAN	Rv2347c	RAB18	Putative ESAT-6-like protein 7	Ras-related protein Rab-18
0.505928	P9WNI3	Q9NP72	ES6LA_MYCTU	RAB18_HUMAN	Rv3620c	RAB18	Putative ESAT-6-like protein 10	Ras-related protein Rab-18
0.505857	P9WIU5	Q53G59	ARFA_MYCTU	KLH12_HUMAN	ArfA	KLHL12	Peptidoglycan-binding protein ArfA (Outer membrane porin A) (Outer membrane protein A) (OmpATb) (Outer membrane protein ArfA)	Kelch-like protein 12 (CUL3-interacting protein 1) (DKIR homolog) (hDKIR)
0.505793	P9WPQ5	Q9Y678	BIOD_MYCTU	COPG1_HUMAN	BioD	COPG1	ATP-dependent dethiobiotin synthetase BioD (EC 6.3.3.3) (DTB synthetase) (DTBS) (Dethiobiotin synthase)	Coatomer subunit gamma-1 (Gamma-1-coat protein) (Gamma-1-COP)
0.505721	Q6MX18	Q8N6T3	Q6MX18_MYCTU	ARFG1_HUMAN	EsxS	ARFGAP1	ESAT-6 like protein EsxS (Type VII secretion protein EsxS)	ADP-ribosylation factor GTPase-activating protein 1 (ARF GAP 1) (ADP-ribosylation factor 1 GTPase-activating protein) (ARF1 GAP) (ARF1-directed GTPase-activating protein)
0.505582	P9WFN1	Q15465	Y2140_MYCTU	SHH_HUMAN	Rv2140c	SHH	UPF0098 protein Rv2140c	Sonic hedgehog protein (SHH) (HHG-1) [Cleaved into: Sonic hedgehog protein N-product; Sonic hedgehog protein C-product]
0.505393	P9WFN1	O43323	Y2140_MYCTU	DHH_HUMAN	Rv2140c	DHH	UPF0098 protein Rv2140c	Desert hedgehog protein (DHH) (HHG-3) [Cleaved into: Desert hedgehog protein N-product; Desert hedgehog protein C-product]
0.505087	I6X486	Q9UBW5	I6X486_MYCTU	BIN2_HUMAN	PE25	BIN2	PE family protein (PE family protein PE25)	Bridging integrator 2 (Breast cancer-associated protein 1)
0.505077	P9WNJ9	O95716	ESXJ_MYCTU	RAB3D_HUMAN	EsxJ	RAB3D	ESAT-6-like protein EsxJ	Ras-related protein Rab-3D
0.505077	P9WNJ7	O95716	ESXK_MYCTU	RAB3D_HUMAN	EsxK	RAB3D	ESAT-6-like protein EsxK	Ras-related protein Rab-3D
0.505077	P9WNI5	O95716	ES6L7_MYCTU	RAB3D_HUMAN	Rv2347c	RAB3D	Putative ESAT-6-like protein 7	Ras-related protein Rab-3D
0.505077	P9WNI3	O95716	ES6LA_MYCTU	RAB3D_HUMAN	Rv3620c	RAB3D	Putative ESAT-6-like protein 10	Ras-related protein Rab-3D
0.504907	Q79FE1	Q9NRW1	Q79FE1_MYCTU	RAB6B_HUMAN	PPE41	RAB6B	PPE family protein PPE41 (Uncharacterized protein)	Ras-related protein Rab-6B
0.504863	P9WNJ9	Q9ULW5	ESXJ_MYCTU	RAB26_HUMAN	EsxJ	RAB26	ESAT-6-like protein EsxJ	Ras-related protein Rab-26
0.504863	P9WNJ7	Q9ULW5	ESXK_MYCTU	RAB26_HUMAN	EsxK	RAB26	ESAT-6-like protein EsxK	Ras-related protein Rab-26
0.504863	P9WNI5	Q9ULW5	ES6L7_MYCTU	RAB26_HUMAN	Rv2347c	RAB26	Putative ESAT-6-like protein 7	Ras-related protein Rab-26
0.504863	P9WNI3	Q9ULW5	ES6LA_MYCTU	RAB26_HUMAN	Rv3620c	RAB26	Putative ESAT-6-like protein 10	Ras-related protein Rab-26
0.504659	P9WNK5	Q8WUD1	ESXB_MYCTU	RAB2B_HUMAN	EsxB	RAB2B	ESAT-6-like protein EsxB (10 kDa culture filtrate antigen CFP-10) (Secreted antigenic protein MTSA-10)	Ras-related protein Rab-2B
0.50432	P9WP33	Q9NTM9	CYSO_MYCTU	CUTC_HUMAN	CysO	CUTC	Sulfur carrier protein CysO (9.5 kDa culture filtrate antigen cfp10A)	Copper homeostasis protein cutC homolog
0.504232	I6X486	P10301	I6X486_MYCTU	RRAS_HUMAN	PE25	RRAS	PE family protein (PE family protein PE25)	Ras-related protein R-Ras (p23)
0.503967	P9WHH7	Q8TED1	LPDA_MYCTU	GPX8_HUMAN	LpdA	GPX8	NAD(P)H dehydrogenase (quinone) (EC 1.6.5.2) (NAD(P)H quinone reductase) (NAD(P)H: menadione oxidoreductase) (NADH-menadione reductase)	Probable glutathione peroxidase 8 (GPx-8) (GSHPx-8) (EC 1.11.1.9)
0.503722	P9WHH9	P55073	DLDH_MYCTU	IOD3_HUMAN	LpdC	DIO3	Dihydrolipoyl dehydrogenase (LPD) (EC 1.8.1.4) (Component of peroxynitrite reductase/peroxidase complex) (Component of PNR/P) (Dihydrolipoamide dehydrogenase) (E3 component of alpha-ketoacid dehydrogenase complexes)	Type III iodothyronine deiodinase (EC 1.97.1.11) (5DIII) (DIOIII) (Type 3 DI) (Type-III 5'-deiodinase)
0.503551	P9WPQ9	P48741	BFR_MYCTU	HSP77_HUMAN	Bfr	HSPA7	Bacterioferritin (BFR) (EC 1.16.3.1)	Putative heat shock 70 kDa protein 7 (Heat shock 70 kDa protein B)
0.503551	P9WPQ9	P17066	BFR_MYCTU	HSP76_HUMAN	Bfr	HSPA6	Bacterioferritin (BFR) (EC 1.16.3.1)	Heat shock 70 kDa protein 6 (Heat shock 70 kDa protein B')
0.503524	P9WHR9	P05546	Y3671_MYCTU	HEP2_HUMAN	Rv3671c	SERPIND1	Serine protease Rv3671c (EC 3.4.21.-)	Heparin cofactor 2 (Heparin cofactor II) (HC-II) (Protease inhibitor leuserpin-2) (HLS2) (Serpin D1)
0.503238	P9WNJ9	P63000	ESXJ_MYCTU	RAC1_HUMAN	EsxJ	RAC1	ESAT-6-like protein EsxJ	Ras-related C3 botulinum toxin substrate 1 (Cell migration-inducing gene 5 protein) (Ras-like protein TC25) (p21-Rac1)
0.503238	P9WNJ7	P63000	ESXK_MYCTU	RAC1_HUMAN	EsxK	RAC1	ESAT-6-like protein EsxK	Ras-related C3 botulinum toxin substrate 1 (Cell migration-inducing gene 5 protein) (Ras-like protein TC25) (p21-Rac1)
0.503238	P9WNI5	P63000	ES6L7_MYCTU	RAC1_HUMAN	Rv2347c	RAC1	Putative ESAT-6-like protein 7	Ras-related C3 botulinum toxin substrate 1 (Cell migration-inducing gene 5 protein) (Ras-like protein TC25) (p21-Rac1)
0.503238	P9WNI3	P63000	ES6LA_MYCTU	RAC1_HUMAN	Rv3620c	RAC1	Putative ESAT-6-like protein 10	Ras-related C3 botulinum toxin substrate 1 (Cell migration-inducing gene 5 protein) (Ras-like protein TC25) (p21-Rac1)
0.503191	P9WNK5	Q15642	ESXB_MYCTU	CIP4_HUMAN	EsxB	TRIP10	ESAT-6-like protein EsxB (10 kDa culture filtrate antigen CFP-10) (Secreted antigenic protein MTSA-10)	Cdc42-interacting protein 4 (Protein Felic) (Salt tolerant protein) (hSTP) (Thyroid receptor-interacting protein 10) (TR-interacting protein 10) (TRIP-10)
0.50316	P9WH71	P17181	RIR2B_MYCTU	INAR1_HUMAN	NrdF2	IFNAR1	Ribonucleoside-diphosphate reductase subunit beta nrdF2 (EC 1.17.4.1) (Ribonucleoside-diphosphate reductase nrdF2) (Ribonucleotide reductase R2-2 small subunit)	Interferon alpha/beta receptor 1 (IFN-R-1) (IFN-alpha/beta receptor 1) (Cytokine receptor class-II member 1) (Cytokine receptor family 2 member 1) (CRF2-1) (Type I interferon receptor 1)
0.50306	I6Y1V1	P00751	I6Y1V1_MYCTU	CFAB_HUMAN	Rv2844	CFB	Alanine rich protein (Conserved alanine rich protein) (Uncharacterized protein)	Complement factor B (EC 3.4.21.47) (C3/C5 convertase) (Glycine-rich beta glycoprotein) (GBG) (PBF2) (Properdin factor B) [Cleaved into: Complement factor B Ba fragment; Complement factor B Bb fragment]
0.503048	P9WPQ5	Q8TBN0	BIOD_MYCTU	R3GEF_HUMAN	BioD	RAB3IL1	ATP-dependent dethiobiotin synthetase BioD (EC 6.3.3.3) (DTB synthetase) (DTBS) (Dethiobiotin synthase)	Guanine nucleotide exchange factor for Rab-3A (Rab-3A-interacting-like protein 1) (Rab3A-interacting-like protein 1) (Rabin3-like 1)
0.502954	P9WPQ9	P38646	BFR_MYCTU	GRP75_HUMAN	Bfr	HSPA9	Bacterioferritin (BFR) (EC 1.16.3.1)	Stress-70 protein
0.502912	P9WH71	Q8IZ41	RIR2B_MYCTU	RASEF_HUMAN	NrdF2	RASEF	Ribonucleoside-diphosphate reductase subunit beta nrdF2 (EC 1.17.4.1) (Ribonucleoside-diphosphate reductase nrdF2) (Ribonucleotide reductase R2-2 small subunit)	Ras and EF-hand domain-containing protein (Ras-related protein Rab-45)
0.502843	P9WNK7	Q03001	ESXA_MYCTU	DYST_HUMAN	EsxA	DST	6 kDa early secretory antigenic target (ESAT-6)	Dystonin (230 kDa bullous pemphigoid antigen) (230/240 kDa bullous pemphigoid antigen) (Bullous pemphigoid antigen 1) (BPA) (Bullous pemphigoid antigen) (Dystonia musculorum protein) (Hemidesmosomal plaque protein)
0.502685	P9WH71	Q8IYK8	RIR2B_MYCTU	REM2_HUMAN	NrdF2	REM2	Ribonucleoside-diphosphate reductase subunit beta nrdF2 (EC 1.17.4.1) (Ribonucleoside-diphosphate reductase nrdF2) (Ribonucleotide reductase R2-2 small subunit)	GTP-binding protein REM 2 (Rad and Gem-like GTP-binding protein 2)
0.502648	P9WNK7	O75347	ESXA_MYCTU	TBCA_HUMAN	EsxA	TBCA	6 kDa early secretory antigenic target (ESAT-6)	Tubulin-specific chaperone A (TCP1-chaperonin cofactor A) (Tubulin-folding cofactor A) (CFA)
0.50249	I6YC03	P53041	I6YC03_MYCTU	PPP5_HUMAN	EphB	PPP5C	Epoxide hydrolase (Epoxide hydrolase EphB) (Probable epoxide hydrolase EphB (Epoxide hydratase))	Serine/threonine-protein phosphatase 5 (PP5) (EC 3.1.3.16) (Protein phosphatase T) (PP-T) (PPT)
0.502414	P9WNK7	O43752	ESXA_MYCTU	STX6_HUMAN	EsxA	STX6	6 kDa early secretory antigenic target (ESAT-6)	Syntaxin-6
0.502326	I6X486	Q99490	I6X486_MYCTU	AGAP2_HUMAN	PE25	AGAP2	PE family protein (PE family protein PE25)	Arf-GAP with GTPase
0.501869	P9WHH9	Q06830	DLDH_MYCTU	PRDX1_HUMAN	LpdC	PRDX1	Dihydrolipoyl dehydrogenase (LPD) (EC 1.8.1.4) (Component of peroxynitrite reductase/peroxidase complex) (Component of PNR/P) (Dihydrolipoamide dehydrogenase) (E3 component of alpha-ketoacid dehydrogenase complexes)	Peroxiredoxin-1 (EC 1.11.1.15) (Natural killer cell-enhancing factor A) (NKEF-A) (Proliferation-associated gene protein) (PAG) (Thioredoxin peroxidase 2) (Thioredoxin-dependent peroxide reductase 2)
0.501797	P9WPP1	O14561	CP125_MYCTU	ACPM_HUMAN	Cyp125	NDUFAB1	Steroid C26-monooxygenase (EC 1.14.13.141) (Cholest-4-en-3-one 26-monooxygenase) (Cytochrome P450 125) (Steroid C27-monooxygenase)	Acyl carrier protein
0.5017	P9WPQ5	Q01968	BIOD_MYCTU	OCRL_HUMAN	BioD	OCRL	ATP-dependent dethiobiotin synthetase BioD (EC 6.3.3.3) (DTB synthetase) (DTBS) (Dethiobiotin synthase)	Inositol polyphosphate 5-phosphatase OCRL-1 (EC 3.1.3.36) (Lowe oculocerebrorenal syndrome protein)
0.501693	I6Y204	Q15751	I6Y204_MYCTU	HERC1_HUMAN	DacB2	HERC1	D-alanyl-D-alanine carboxypeptidase (Penicillin-binding protein DacB2) (Probable penicillin-binding protein DacB2 (D-alanyl-D-alanine carboxypeptidase) (DD-peptidase) (DD-carboxypeptidase) (PBP) (DD-transpeptidase) (Serine-type D-ala-D-ala carboxypeptidase) (D-amino acid hy...)	Probable E3 ubiquitin-protein ligase HERC1 (EC 6.3.2.-) (HECT domain and RCC1-like domain-containing protein 1) (p532) (p619)
0.501673	P9WHR9	P30740	Y3671_MYCTU	ILEU_HUMAN	Rv3671c	SERPINB1	Serine protease Rv3671c (EC 3.4.21.-)	Leukocyte elastase inhibitor (LEI) (Monocyte/neutrophil elastase inhibitor) (EI) (M/NEI) (Peptidase inhibitor 2) (PI-2) (Serpin B1)
0.501553	P9WGZ7	Q8TCS8	RNPH_MYCTU	PNPT1_HUMAN	Rph	PNPT1	Ribonuclease PH (RNase PH) (EC 2.7.7.56) (tRNA nucleotidyltransferase)	Polyribonucleotide nucleotidyltransferase 1
0.501467	P9WH71	Q9Y3L5	RIR2B_MYCTU	RAP2C_HUMAN	NrdF2	RAP2C	Ribonucleoside-diphosphate reductase subunit beta nrdF2 (EC 1.17.4.1) (Ribonucleoside-diphosphate reductase nrdF2) (Ribonucleotide reductase R2-2 small subunit)	Ras-related protein Rap-2c
0.501467	P9WH71	P61225	RIR2B_MYCTU	RAP2B_HUMAN	NrdF2	RAP2B	Ribonucleoside-diphosphate reductase subunit beta nrdF2 (EC 1.17.4.1) (Ribonucleoside-diphosphate reductase nrdF2) (Ribonucleotide reductase R2-2 small subunit)	Ras-related protein Rap-2b
0.501467	P9WH71	P10114	RIR2B_MYCTU	RAP2A_HUMAN	NrdF2	RAP2A	Ribonucleoside-diphosphate reductase subunit beta nrdF2 (EC 1.17.4.1) (Ribonucleoside-diphosphate reductase nrdF2) (Ribonucleotide reductase R2-2 small subunit)	Ras-related protein Rap-2a (RbBP-30)
0.501442	Q79FE1	Q9P107	Q79FE1_MYCTU	GMIP_HUMAN	PPE41	GMIP	PPE family protein PPE41 (Uncharacterized protein)	GEM-interacting protein (GMIP)
0.501285	P9WNJ9	P51151	ESXJ_MYCTU	RAB9A_HUMAN	EsxJ	RAB9A	ESAT-6-like protein EsxJ	Ras-related protein Rab-9A
0.501285	P9WNJ7	P51151	ESXK_MYCTU	RAB9A_HUMAN	EsxK	RAB9A	ESAT-6-like protein EsxK	Ras-related protein Rab-9A
0.501285	P9WNI5	P51151	ES6L7_MYCTU	RAB9A_HUMAN	Rv2347c	RAB9A	Putative ESAT-6-like protein 7	Ras-related protein Rab-9A
0.501285	P9WNI3	P51151	ES6LA_MYCTU	RAB9A_HUMAN	Rv3620c	RAB9A	Putative ESAT-6-like protein 10	Ras-related protein Rab-9A
0.501239	O53872	P24752	O53872_MYCTU	THIL_HUMAN	FadB	ACAT1	3-hydroxyacyl-CoA dehydrogenase (Fatty oxidation protein FadB) (Probable fatty oxidation protein FadB)	Acetyl-CoA acetyltransferase
0.501217	P9WIU5	Q14145	ARFA_MYCTU	KEAP1_HUMAN	ArfA	KEAP1	Peptidoglycan-binding protein ArfA (Outer membrane porin A) (Outer membrane protein A) (OmpATb) (Outer membrane protein ArfA)	Kelch-like ECH-associated protein 1 (Cytosolic inhibitor of Nrf2) (INrf2) (Kelch-like protein 19)
0.501047	P9WHH9	P18283	DLDH_MYCTU	GPX2_HUMAN	LpdC	GPX2	Dihydrolipoyl dehydrogenase (LPD) (EC 1.8.1.4) (Component of peroxynitrite reductase/peroxidase complex) (Component of PNR/P) (Dihydrolipoamide dehydrogenase) (E3 component of alpha-ketoacid dehydrogenase complexes)	Glutathione peroxidase 2 (GPx-2) (GSHPx-2) (EC 1.11.1.9) (Gastrointestinal glutathione peroxidase) (Glutathione peroxidase-gastrointestinal) (GPx-GI) (GSHPx-GI) (Glutathione peroxidase-related protein 2) (GPRP-2)
0.50095	P9WHH7	O75715	LPDA_MYCTU	GPX5_HUMAN	LpdA	GPX5	NAD(P)H dehydrogenase (quinone) (EC 1.6.5.2) (NAD(P)H quinone reductase) (NAD(P)H: menadione oxidoreductase) (NADH-menadione reductase)	Epididymal secretory glutathione peroxidase (EC 1.11.1.9) (Epididymis-specific glutathione peroxidase-like protein) (EGLP) (Glutathione peroxidase 5) (GPx-5) (GSHPx-5)
0.500876	P9WH71	O95057	RIR2B_MYCTU	DIRA1_HUMAN	NrdF2	DIRAS1	Ribonucleoside-diphosphate reductase subunit beta nrdF2 (EC 1.17.4.1) (Ribonucleoside-diphosphate reductase nrdF2) (Ribonucleotide reductase R2-2 small subunit)	GTP-binding protein Di-Ras1 (Distinct subgroup of the Ras family member 1) (Ras-related inhibitor of cell growth) (Rig) (Small GTP-binding tumor suppressor 1)
0.500799	P9WIU5	O95198	ARFA_MYCTU	KLHL2_HUMAN	ArfA	KLHL2	Peptidoglycan-binding protein ArfA (Outer membrane porin A) (Outer membrane protein A) (OmpATb) (Outer membrane protein ArfA)	Kelch-like protein 2 (Actin-binding protein Mayven)
0.500699	Q79FE1	P62834	Q79FE1_MYCTU	RAP1A_HUMAN	PPE41	RAP1A	PPE family protein PPE41 (Uncharacterized protein)	Ras-related protein Rap-1A (C21KG) (G-22K) (GTP-binding protein smg p21A) (Ras-related protein Krev-1)
0.500661	P9WPQ5	Q02241	BIOD_MYCTU	KIF23_HUMAN	BioD	KIF23	ATP-dependent dethiobiotin synthetase BioD (EC 6.3.3.3) (DTB synthetase) (DTBS) (Dethiobiotin synthase)	Kinesin-like protein KIF23 (Kinesin-like protein 5) (Mitotic kinesin-like protein 1)
0.50029	I6Y1V1	P40189	I6Y1V1_MYCTU	IL6RB_HUMAN	Rv2844	IL6ST	Alanine rich protein (Conserved alanine rich protein) (Uncharacterized protein)	Interleukin-6 receptor subunit beta (IL-6 receptor subunit beta) (IL-6R subunit beta) (IL-6R-beta) (IL-6RB) (CDw130) (Interleukin-6 signal transducer) (Membrane glycoprotein 130) (gp130) (Oncostatin-M receptor subunit alpha) (CD antigen CD130)
0.500248	P9WIA1	Q8N807	PTPA_MYCTU	PDILT_HUMAN	PtpA	PDILT	Probable low molecular weight protein-tyrosine-phosphatase (PTPase) (EC 3.1.3.48)	Protein disulfide-isomerase-like protein of the testis
0.500177	P9WPQ5	Q8NF50	BIOD_MYCTU	DOCK8_HUMAN	BioD	DOCK8	ATP-dependent dethiobiotin synthetase BioD (EC 6.3.3.3) (DTB synthetase) (DTBS) (Dethiobiotin synthase)	Dedicator of cytokinesis protein 8
0.500108	I6X486	Q99962	I6X486_MYCTU	SH3G2_HUMAN	PE25	SH3GL2	PE family protein (PE family protein PE25)	Endophilin-A1 (EEN-B1) (Endophilin-1) (SH3 domain protein 2A) (SH3 domain-containing GRB2-like protein 2)
0.500095	P9WNK5	P60953	ESXB_MYCTU	CDC42_HUMAN	EsxB	CDC42	ESAT-6-like protein EsxB (10 kDa culture filtrate antigen CFP-10) (Secreted antigenic protein MTSA-10)	Cell division control protein 42 homolog (G25K GTP-binding protein)
0.500059	P9WPQ9	Q99062	BFR_MYCTU	CSF3R_HUMAN	Bfr	CSF3R	Bacterioferritin (BFR) (EC 1.16.3.1)	Granulocyte colony-stimulating factor receptor (G-CSF receptor) (G-CSF-R) (CD antigen CD114)
