# Supplementary material for: Uncovering New Pathogen–Host Protein–Protein Interactions by Pairwise Structure Similarity
Source: PLoS One. 2016 Jan 22;11(1):e0147612. doi: 10.1371/journal.pone.0147612 (PMC4723085; doi:10.1371/journal.pone.0147612)
Supplement: S2 Table — (XLS) [file pone.0147612.s006.xls]

## Sheet: go_p_count
Table S2. GO term count of human proteins in predicted M. tubercuosis-human PPI network
Protein Number	GO term ID	GO term name	Proteins (Uniprot ID)
96	GO:0007264	P:small GTPase mediated signal transduction	RAB28_HUMAN,RAB18_HUMAN,RP1BL_HUMAN,REM1_HUMAN,ARL3_HUMAN,ARL8A_HUMAN,RAB32_HUMAN,RAB21_HUMAN,RHOC_HUMAN,DIRA2_HUMAN,1433T_HUMAN,ARF1_HUMAN,RAB8A_HUMAN,RAB3B_HUMAN,AGAP2_HUMAN,RAB25_HUMAN,RAB1A_HUMAN,RAB6B_HUMAN,AKP13_HUMAN,RHOU_HUMAN,SH2D3_HUMAN,AGAP3_HUMAN,RAC3_HUMAN,DOCK8_HUMAN,RAB9B_HUMAN,RAB2B_HUMAN,REM2_HUMAN,ARL1_HUMAN,RAB31_HUMAN,RAB30_HUMAN,RAB4B_HUMAN,MCF2L_HUMAN,RRAGC_HUMAN,RAC1_HUMAN,…
51	GO:0015031	P:protein transport	RB43L_HUMAN,RAB18_HUMAN,ARF4_HUMAN,RAB5A_HUMAN,EXOC8_HUMAN,RAB23_HUMAN,DD19B_HUMAN,R3GEF_HUMAN,RAB12_HUMAN,RB22A_HUMAN,RAB2B_HUMAN,COG4_HUMAN,ARL3_HUMAN,RHOB_HUMAN,EXOC2_HUMAN,RB11A_HUMAN,RAB9B_HUMAN,RAB32_HUMAN,RAB35_HUMAN,ARF6_HUMAN,RAB21_HUMAN,RB33B_HUMAN,RASEF_HUMAN,RAB30_HUMAN,RAB4B_HUMAN,ARF1_HUMAN,ARF3_HUMAN,RAB5C_HUMAN,DD19A_HUMAN,RAB8A_HUMAN,RAB6C_HUMAN,RAB14_HUMAN,SNX33_HUMAN,RAB3A_HUMA…
36	GO:0007411	P:axon guidance	TLN1_HUMAN,HSP7C_HUMAN,PTN11_HUMAN,RASN_HUMAN,SH3G2_HUMAN,SPTN1_HUMAN,ITB3_HUMAN,RASK_HUMAN,PLXB1_HUMAN,FAK1_HUMAN,SHH_HUMAN,RHOB_HUMAN,RASH_HUMAN,TBB3_HUMAN,RAF1_HUMAN,RHOA_HUMAN,CSK2B_HUMAN,SPTB1_HUMAN,DPYL5_HUMAN,CDC42_HUMAN,MET_HUMAN,DPYL3_HUMAN,RAC2_HUMAN,PLXA2_HUMAN,RHOC_HUMAN,RAC1_HUMAN,PLXA1_HUMAN,PLXA3_HUMAN,AGAP2_HUMAN,RRAS_HUMAN,1433B_HUMAN,RHG35_HUMAN,CD5R1_HUMAN,RND1_HUMAN,DPYL2_HUMA…
31	GO:0045087	P:innate immune response	DDX41_HUMAN,MK14_HUMAN,DDX3X_HUMAN,RASN_HUMAN,P85B_HUMAN,UB2D3_HUMAN,UB2L6_HUMAN,BAIP2_HUMAN,RASK_HUMAN,KAP1_HUMAN,PK3CA_HUMAN,MIF_HUMAN,FAK1_HUMAN,RASH_HUMAN,RAF1_HUMAN,A4_HUMAN,CDC42_HUMAN,MK11_HUMAN,RAC1_HUMAN,UB2D1_HUMAN,IKBA_HUMAN,1433B_HUMAN,RON_HUMAN,KAP3_HUMAN,P85A_HUMAN,TXNIP_HUMAN,VAV_HUMAN,CDN1B_HUMAN,KAP2_HUMAN,UBE2N_HUMAN,THIO_HUMAN
30	GO:0048011	P:neurotrophin TRK receptor signaling pathway	TIAM1_HUMAN,MK14_HUMAN,RASN_HUMAN,P85B_HUMAN,SH3G2_HUMAN,RASK_HUMAN,KAP1_HUMAN,PK3CA_HUMAN,RALB_HUMAN,RASH_HUMAN,RAF1_HUMAN,RHOA_HUMAN,ITSN1_HUMAN,PTN11_HUMAN,RALA_HUMAN,MCF2L_HUMAN,MK11_HUMAN,MK13_HUMAN,RAC1_HUMAN,1433E_HUMAN,RIT1_HUMAN,IKBA_HUMAN,RAP1A_HUMAN,1433B_HUMAN,AKP13_HUMAN,KAP3_HUMAN,P85A_HUMAN,VAV_HUMAN,CDN1B_HUMAN,KAP2_HUMAN
26	GO:0030168	P:platelet activation	MK14_HUMAN,TLN1_HUMAN,GRP78_HUMAN,GNAQ_HUMAN,PK3CA_HUMAN,FAK1_HUMAN,RHOB_HUMAN,GNA12_HUMAN,GNAI3_HUMAN,RHOA_HUMAN,RAF1_HUMAN,A4_HUMAN,RAC1_HUMAN,GNA11_HUMAN,RAC2_HUMAN,A1AT_HUMAN,RPGF4_HUMAN,RAP1A_HUMAN,GNAI1_HUMAN,RAP1B_HUMAN,TBA4A_HUMAN,1433Z_HUMAN,P85A_HUMAN,VAV_HUMAN,ACTN4_HUMAN,GNA13_HUMAN
25	GO:0051301	P:cell division	CCND1_HUMAN,RAN_HUMAN,TBA1A_HUMAN,CCND3_HUMAN,UBE2S_HUMAN,UBC9_HUMAN,TERF1_HUMAN,ARL8B_HUMAN,CHMP3_HUMAN,UBE2C_HUMAN,ARL8A_HUMAN,RCC1_HUMAN,TBB5_HUMAN,GNAI3_HUMAN,TXN4A_HUMAN,CCNE1_HUMAN,TBA1C_HUMAN,CCNK_HUMAN,TBA1B_HUMAN,GNAI1_HUMAN,CCNA2_HUMAN,CCNB1_HUMAN,CCNT1_HUMAN,DNLI4_HUMAN,CCNT2_HUMAN
25	GO:0043066	P:negative regulation of apoptotic process	DDX3X_HUMAN,UBE2B_HUMAN,PSME1_HUMAN,GRP78_HUMAN,HSP71_HUMAN,BARD1_HUMAN,PRDX5_HUMAN,MIF_HUMAN,FAK2_HUMAN,RAF1_HUMAN,PRDX3_HUMAN,GPX1_HUMAN,APC_HUMAN,BCL3_HUMAN,CBS_HUMAN,TXND5_HUMAN,NCPR_HUMAN,TMX1_HUMAN,IKBA_HUMAN,IL6RB_HUMAN,PSD10_HUMAN,1433Z_HUMAN,P85A_HUMAN,GRP75_HUMAN,CDN1B_HUMAN
22	GO:0045454	P:cell redox homeostasis	TUSC3_HUMAN,TRXR1_HUMAN,PDIA1_HUMAN,QSOX1_HUMAN,KRIT1_HUMAN,GPX1_HUMAN,DLDH_HUMAN,GLRX3_HUMAN,AIFM1_HUMAN,TXND5_HUMAN,TMX2_HUMAN,TMX1_HUMAN,DJC10_HUMAN,PDILT_HUMAN,TXNL1_HUMAN,PDIA5_HUMAN,PDIA4_HUMAN,PDIA6_HUMAN,THIOM_HUMAN,PDIA3_HUMAN,GSHR_HUMAN,THIO_HUMAN
20	GO:0007173	P:epidermal growth factor receptor signaling pathway	VAV_HUMAN,PTN11_HUMAN,CDC42_HUMAN,1433B_HUMAN,KAP1_HUMAN,PK3CA_HUMAN,RASN_HUMAN,P85B_HUMAN,KAP3_HUMAN,P85A_HUMAN,RAF1_HUMAN,FAK2_HUMAN,RASH_HUMAN,ARF4_HUMAN,PLCE1_HUMAN,SH3G2_HUMAN,CDN1B_HUMAN,KAP2_HUMAN,RASK_HUMAN,EPN1_HUMAN
20	GO:0044281	P:small molecule metabolic process	P85B_HUMAN,ADXL_HUMAN,KAP1_HUMAN,PK3CA_HUMAN,STX1A_HUMAN,NNTM_HUMAN,G3PT_HUMAN,KAP3_HUMAN,P85A_HUMAN,ETFB_HUMAN,PSME1_HUMAN,RPGF4_HUMAN,BGLR_HUMAN,CYC_HUMAN,G3P_HUMAN,KAP2_HUMAN,NDOR1_HUMAN,PSD10_HUMAN,NUPL1_HUMAN,LDLR_HUMAN
20	GO:0007596	P:blood coagulation	PTN11_HUMAN,KIF23_HUMAN,CDC42_HUMAN,RAB5A_HUMAN,KAP1_HUMAN,RASN_HUMAN,P85B_HUMAN,KAP3_HUMAN,RASH_HUMAN,GNAS2_HUMAN,DOCK8_HUMAN,HEP2_HUMAN,SHH_HUMAN,STIM1_HUMAN,ANT3_HUMAN,ZPI_HUMAN,KAP2_HUMAN,DOCK9_HUMAN,RASK_HUMAN,RB27A_HUMAN
20	GO:0043065	P:positive regulation of apoptotic process	ITSN1_HUMAN,APC_HUMAN,DDX3X_HUMAN,AKP13_HUMAN,RAD9A_HUMAN,ERCC3_HUMAN,FAF1_HUMAN,RAC1_HUMAN,TIAM1_HUMAN,NOTC1_HUMAN,DDX20_HUMAN,TXNIP_HUMAN,RHOB_HUMAN,VAV_HUMAN,P85A_HUMAN,DBLOH_HUMAN,ING4_HUMAN,BARD1_HUMAN,PDIA3_HUMAN,MCF2L_HUMAN
19	GO:0006351	P:transcription, DNA-dependent	KEAP1_HUMAN,BCL3_HUMAN,MK14_HUMAN,DDX3X_HUMAN,GABP1_HUMAN,HSP7C_HUMAN,MK13_HUMAN,PPP5_HUMAN,RRAGC_HUMAN,RHG35_HUMAN,THIO_HUMAN,PKN1_HUMAN,UB2L3_HUMAN,KANK2_HUMAN,TXNIP_HUMAN,DDX5_HUMAN,RFXK_HUMAN,MK11_HUMAN,PUF60_HUMAN
19	GO:0006915	P:apoptotic process	DDX41_HUMAN,FAK2_HUMAN,SHH_HUMAN,MK14_HUMAN,UB2D3_HUMAN,ERCC3_HUMAN,FAF1_HUMAN,RRAGC_HUMAN,PSD10_HUMAN,RASF5_HUMAN,LALBA_HUMAN,RALB_HUMAN,CHMP3_HUMAN,PSME1_HUMAN,KANK2_HUMAN,ING4_HUMAN,ARF6_HUMAN,PUF60_HUMAN,IKBA_HUMAN
19	GO:0019048	P:modulation by virus of host morphology or physiology	RAN_HUMAN,RALA_HUMAN,DDX3X_HUMAN,RHOA_HUMAN,HSP7C_HUMAN,ERCC3_HUMAN,UBC9_HUMAN,IL6RB_HUMAN,P85A_HUMAN,1433E_HUMAN,CCNT1_HUMAN,VIME_HUMAN,IF4A2_HUMAN,ITB3_HUMAN,CCNT2_HUMAN,PVR_HUMAN,IF4A1_HUMAN,LDLR_HUMAN,IKBA_HUMAN
19	GO:0045944	P:positive regulation of transcription from RNA polymerase II promoter	DDX41_HUMAN,SHH_HUMAN,BCL3_HUMAN,MK14_HUMAN,DDX3X_HUMAN,MCF2L_HUMAN,GABP1_HUMAN,ERCC3_HUMAN,MET_HUMAN,RHOQ_HUMAN,P85A_HUMAN,CCNT1_HUMAN,RASH_HUMAN,IHH_HUMAN,CCNT2_HUMAN,DDX5_HUMAN,RFXK_HUMAN,A4_HUMAN,IKBA_HUMAN
18	GO:0051258	P:protein polymerization	ARL6_HUMAN,TBA1A_HUMAN,TBB2A_HUMAN,TBA4A_HUMAN,TBA3C_HUMAN,TBB2B_HUMAN,TBA1C_HUMAN,TBG1_HUMAN,TBA8_HUMAN,TBB5_HUMAN,TBB3_HUMAN,TBB6_HUMAN,TBG2_HUMAN,TBB4A_HUMAN,TBA1B_HUMAN,TBB8_HUMAN,TBA3E_HUMAN,TBB4B_HUMAN
17	GO:0051056	P:regulation of small GTPase mediated signal transduction	ITSN1_HUMAN,TIAM1_HUMAN,CDC42_HUMAN,MCF2L_HUMAN,RHOQ_HUMAN,RAC3_HUMAN,P85B_HUMAN,RAC2_HUMAN,GDIR2_HUMAN,CIP4_HUMAN,RHOB_HUMAN,RHOU_HUMAN,RPGF4_HUMAN,RHOA_HUMAN,RHOC_HUMAN,VAV_HUMAN,AKP13_HUMAN
17	GO:0007265	P:Ras protein signal transduction	RRAS_HUMAN,RALB_HUMAN,CD2A1_HUMAN,MK14_HUMAN,CCNA2_HUMAN,MK11_HUMAN,RASM_HUMAN,MK13_HUMAN,RRAS2_HUMAN,RALA_HUMAN,RAF1_HUMAN,RASN_HUMAN,RASH_HUMAN,PLCE1_HUMAN,1433B_HUMAN,RFXK_HUMAN,RASK_HUMAN
17	GO:0042493	P:response to drug	CCND1_HUMAN,THIOM_HUMAN,TXNIP_HUMAN,UBE2B_HUMAN,TRXR1_HUMAN,CCNB1_HUMAN,FAK1_HUMAN,FAK2_HUMAN,RAB6C_HUMAN,GNA12_HUMAN,GNAS1_HUMAN,RHOA_HUMAN,GNAO_HUMAN,SRR_HUMAN,DPYL2_HUMAN,NCPR_HUMAN,TERF1_HUMAN
16	GO:0008283	P:cell proliferation	GNAT1_HUMAN,PRDX1_HUMAN,RAC1_HUMAN,ILK_HUMAN,MET_HUMAN,TRXR1_HUMAN,MIF_HUMAN,UB2L3_HUMAN,RAF1_HUMAN,CD5R1_HUMAN,RASH_HUMAN,TMX1_HUMAN,DNLI4_HUMAN,PLCE1_HUMAN,THIO_HUMAN,RAP1B_HUMAN
16	GO:0030036	P:actin cytoskeleton organization	RAN_HUMAN,CDC42_HUMAN,RAC3_HUMAN,RASM_HUMAN,RASN_HUMAN,RAC2_HUMAN,RHOU_HUMAN,IQEC1_HUMAN,GDIR2_HUMAN,CIP4_HUMAN,RASH_HUMAN,RHOA_HUMAN,ARFP2_HUMAN,RND3_HUMAN,RASK_HUMAN,MTSS1_HUMAN
16	GO:0008543	P:fibroblast growth factor receptor signaling pathway	VAV_HUMAN,PTN11_HUMAN,1433B_HUMAN,KAP1_HUMAN,PK3CA_HUMAN,RASN_HUMAN,CEP57_HUMAN,KAP3_HUMAN,P85A_HUMAN,RASH_HUMAN,RAF1_HUMAN,RAB14_HUMAN,P85B_HUMAN,CDN1B_HUMAN,KAP2_HUMAN,RASK_HUMAN
15	GO:0000086	P:G2/M transition of mitotic cell cycle	CCNA2_HUMAN,TBA4A_HUMAN,CEP57_HUMAN,TBB5_HUMAN,KAP3_HUMAN,CCNB1_HUMAN,1433E_HUMAN,TERF1_HUMAN,1433G_HUMAN,TBG1_HUMAN,TBG2_HUMAN,TBB4A_HUMAN,TBA1A_HUMAN,RAB8A_HUMAN,TBB4B_HUMAN
14	GO:0008285	P:negative regulation of cell proliferation	APC_HUMAN,CD2A1_HUMAN,RERG_HUMAN,HSP71_HUMAN,RAF1_HUMAN,FAK2_HUMAN,ING4_HUMAN,RASH_HUMAN,KANK2_HUMAN,CDN2C_HUMAN,CDN2D_HUMAN,CSK2B_HUMAN,CDN1B_HUMAN,1433S_HUMAN
14	GO:0038095	P:Fc-epsilon receptor signaling pathway	PTN11_HUMAN,1433B_HUMAN,PK3CA_HUMAN,RASN_HUMAN,P85B_HUMAN,RAC1_HUMAN,P85A_HUMAN,RASH_HUMAN,RAF1_HUMAN,VAV_HUMAN,CDN1B_HUMAN,UBE2N_HUMAN,RASK_HUMAN,IKBA_HUMAN
14	GO:0007017	P:microtubule-based process	TBA1A_HUMAN,TBB2A_HUMAN,TBA4A_HUMAN,TBA3C_HUMAN,TBB2B_HUMAN,TBA1C_HUMAN,TBA8_HUMAN,TBB5_HUMAN,TBB3_HUMAN,TBB6_HUMAN,TBB4A_HUMAN,TBA1B_HUMAN,TBB8_HUMAN,TBA3E_HUMAN
13	GO:0008286	P:insulin receptor signaling pathway	PTN11_HUMAN,CB39L_HUMAN,RHOQ_HUMAN,CAB39_HUMAN,RASN_HUMAN,P85B_HUMAN,RHEB_HUMAN,P85A_HUMAN,RASH_HUMAN,RAF1_HUMAN,BAIP2_HUMAN,1433B_HUMAN,RASK_HUMAN
13	GO:0001701	P:in utero embryonic development	UBE2A_HUMAN,KEAP1_HUMAN,EPN1_HUMAN,UBE2B_HUMAN,CCNB1_HUMAN,OCRL_HUMAN,CCNK_HUMAN,GNA12_HUMAN,DNLI4_HUMAN,IHH_HUMAN,NOTC1_HUMAN,DDX5_HUMAN,GNA13_HUMAN
13	GO:0070936	P:protein K48-linked ubiquitination	UB2E3_HUMAN,UBE2A_HUMAN,UBE2C_HUMAN,UB2E1_HUMAN,UBE2B_HUMAN,UB2E2_HUMAN,UB2D3_HUMAN,UBE2K_HUMAN,UB2R1_HUMAN,UB2G2_HUMAN,UBE2T_HUMAN,UB2D4_HUMAN,UB2D1_HUMAN
12	GO:0000082	P:G1/S transition of mitotic cell cycle	CCND1_HUMAN,CD2A1_HUMAN,RCC1_HUMAN,PSD10_HUMAN,CCNB1_HUMAN,UB2R1_HUMAN,RHOU_HUMAN,PSME1_HUMAN,DBF4A_HUMAN,CDN2C_HUMAN,CDN2D_HUMAN,CDN1B_HUMAN
12	GO:0051084	P:'de novo' posttranslational protein folding	TBA1A_HUMAN,TBB2A_HUMAN,TBA4A_HUMAN,TBA3C_HUMAN,TBB2B_HUMAN,TBA1C_HUMAN,TBCA_HUMAN,TBB3_HUMAN,TBB6_HUMAN,TBB4A_HUMAN,TBA1B_HUMAN,TBB4B_HUMAN
12	GO:0010467	P:gene expression	RAN_HUMAN,MK14_HUMAN,1433B_HUMAN,MK11_HUMAN,HSP7C_HUMAN,XPO5_HUMAN,PSD10_HUMAN,1433Z_HUMAN,HSP71_HUMAN,PSME1_HUMAN,DDX6_HUMAN,EXOS1_HUMAN
12	GO:0000122	P:negative regulation of transcription from RNA polymerase II promoter	TXNIP_HUMAN,UB2D3_HUMAN,EHMT1_HUMAN,UBC9_HUMAN,PSD10_HUMAN,NOTC1_HUMAN,DDX20_HUMAN,SHH_HUMAN,KANK2_HUMAN,DDX5_HUMAN,THIO_HUMAN,UB2D1_HUMAN
12	GO:0007067	P:mitosis	RAN_HUMAN,TXN4B_HUMAN,CCNA2_HUMAN,ARL8A_HUMAN,PPP5_HUMAN,TBB3_HUMAN,CCNK_HUMAN,SNX33_HUMAN,RCC1_HUMAN,UBC9_HUMAN,TXN4A_HUMAN,TERF1_HUMAN
12	GO:0007050	P:cell cycle arrest	APC_HUMAN,CD2A1_HUMAN,CB39L_HUMAN,ILK_HUMAN,CAB39_HUMAN,RASH_HUMAN,CDN2C_HUMAN,CDN2D_HUMAN,RHEB_HUMAN,ING4_HUMAN,BARD1_HUMAN,DYST_HUMAN
12	GO:0006897	P:endocytosis	EPN4_HUMAN,EPN1_HUMAN,RAB18_HUMAN,RB22A_HUMAN,DYN3_HUMAN,AMPH_HUMAN,SHH_HUMAN,CIP4_HUMAN,RASH_HUMAN,FNBP1_HUMAN,PACN3_HUMAN,A4_HUMAN
11	GO:0008284	P:positive regulation of cell proliferation	UBE2A_HUMAN,ILK_HUMAN,RASN_HUMAN,RON_HUMAN,RAC2_HUMAN,RAB25_HUMAN,FAK1_HUMAN,FAK2_HUMAN,CDN1B_HUMAN,PRDX3_HUMAN,RASK_HUMAN
11	GO:0000079	P:regulation of cyclin-dependent protein serine/threonine kinase activity	CD5R1_HUMAN,CCNA2_HUMAN,CCNE1_HUMAN,CCNB1_HUMAN,CCNT1_HUMAN,CCNK_HUMAN,CDN2C_HUMAN,CDN2D_HUMAN,CCNT2_HUMAN,CDN1B_HUMAN,1433S_HUMAN
11	GO:0006886	P:intracellular protein transport	RPGR_HUMAN,STX6_HUMAN,1433F_HUMAN,ERP29_HUMAN,COPG1_HUMAN,STX1A_HUMAN,VTI1A_HUMAN,SAR1B_HUMAN,SAR1A_HUMAN,STX12_HUMAN,HERC2_HUMAN
11	GO:0007155	P:cell adhesion	APC_HUMAN,RND3_HUMAN,TLN1_HUMAN,TLN2_HUMAN,ARF6_HUMAN,RHOB_HUMAN,CSF3R_HUMAN,PVR_HUMAN,DYST_HUMAN,A4_HUMAN,MTSS1_HUMAN
10	GO:0035556	P:intracellular signal transduction	ITSN1_HUMAN,RAC1_HUMAN,ASB9_HUMAN,PLXB1_HUMAN,KAP3_HUMAN,RASF5_HUMAN,PLCB2_HUMAN,ASB11_HUMAN,RASA1_HUMAN,KAP2_HUMAN
10	GO:0006112	P:energy reserve metabolic process	RAP1A_HUMAN,KAP1_HUMAN,STX1A_HUMAN,KAP3_HUMAN,FAS_HUMAN,GNAS2_HUMAN,GNAS1_HUMAN,RPGF4_HUMAN,KAP2_HUMAN,RAP1B_HUMAN
10	GO:0070979	P:protein K11-linked ubiquitination	UB2E3_HUMAN,UBE2A_HUMAN,UB2L3_HUMAN,UBE2C_HUMAN,UBE2B_HUMAN,UB2E2_HUMAN,UB2D3_HUMAN,UBE2T_HUMAN,UBE2S_HUMAN,UB2D4_HUMAN
10	GO:0008360	P:regulation of cell shape	RHOQ_HUMAN,PLXB1_HUMAN,RHG35_HUMAN,FAK1_HUMAN,FAK2_HUMAN,RHOU_HUMAN,GNA12_HUMAN,RASA1_HUMAN,BAIP2_HUMAN,GNA13_HUMAN
10	GO:0097193	P:intrinsic apoptotic signaling pathway	1433B_HUMAN,1433F_HUMAN,1433Z_HUMAN,1433E_HUMAN,1433G_HUMAN,RASH_HUMAN,DBLOH_HUMAN,CYC_HUMAN,DDX3X_HUMAN,1433T_HUMAN
10	GO:0006662	P:glycerol ether metabolic process	PDIA1_HUMAN,THIO_HUMAN,PDIA5_HUMAN,PDIA4_HUMAN,PDIA6_HUMAN,THIOM_HUMAN,TXNL1_HUMAN,TXND5_HUMAN,PDIA3_HUMAN,DJC10_HUMAN
10	GO:0006928	P:cellular component movement	MK14_HUMAN,RON_HUMAN,ARF6_HUMAN,TBB5_HUMAN,ARFP2_HUMAN,TBB4B_HUMAN,GDIR2_HUMAN,THIO_HUMAN,GNA13_HUMAN,MTSS1_HUMAN
10	GO:0007268	P:synaptic transmission	RRAS_HUMAN,GNAI1_HUMAN,U119A_HUMAN,PPAC_HUMAN,PLCB2_HUMAN,RASH_HUMAN,RAF1_HUMAN,GNAI3_HUMAN,MYO5A_HUMAN,AMPH_HUMAN
10	GO:0045892	P:negative regulation of transcription, DNA-dependent	BCL3_HUMAN,1433B_HUMAN,HSP7C_HUMAN,EHMT1_HUMAN,RHG35_HUMAN,CD2A1_HUMAN,CD5R1_HUMAN,ING4_HUMAN,CDN1B_HUMAN,1433T_HUMAN
10	GO:0007049	P:cell cycle	ARL8B_HUMAN,CHMP3_HUMAN,GNAI1_HUMAN,TXNIP_HUMAN,ARL2_HUMAN,MK13_HUMAN,CCNT1_HUMAN,DNLI4_HUMAN,GNAI3_HUMAN,CCNT2_HUMAN
9	GO:0019221	P:cytokine-mediated signaling pathway	IF4A3_HUMAN,UB2E1_HUMAN,NUPL1_HUMAN,IF4A2_HUMAN,UB2L6_HUMAN,CSF3R_HUMAN,UBE2N_HUMAN,IF4A1_HUMAN,RASK_HUMAN
9	GO:0016032	P:viral process	RAC1_HUMAN,ARF1_HUMAN,ERCC3_HUMAN,RCC1_HUMAN,PSD10_HUMAN,CCNT1_HUMAN,PSME1_HUMAN,CCNT2_HUMAN,NUPL1_HUMAN
9	GO:0043524	P:negative regulation of neuron apoptotic process	ITSN1_HUMAN,ILK_HUMAN,RASN_HUMAN,RASH_HUMAN,DNLI4_HUMAN,RASA1_HUMAN,RHOA_HUMAN,RASK_HUMAN,AGAP2_HUMAN
9	GO:0000910	P:cytokinesis	RALA_HUMAN,ARL3_HUMAN,RB11A_HUMAN,KIF23_HUMAN,RAB35_HUMAN,RALB_HUMAN,RHOB_HUMAN,RASA1_HUMAN,RHOC_HUMAN
8	GO:0006979	P:response to oxidative stress	ERCC3_HUMAN,GPX7_HUMAN,THIOM_HUMAN,GPX8_HUMAN,GPX4_HUMAN,GPX5_HUMAN,A4_HUMAN,GPX2_HUMAN
8	GO:0007165	P:signal transduction	DPYL5_HUMAN,BI2L2_HUMAN,CCND3_HUMAN,TMX1_HUMAN,LALBA_HUMAN,TRXR1_HUMAN,DPYL2_HUMAN,PDIA3_HUMAN
8	GO:0050796	P:regulation of insulin secretion	RAP1A_HUMAN,RAP1B_HUMAN,STX1A_HUMAN,KAP3_HUMAN,GNAS2_HUMAN,RPGF4_HUMAN,KAP2_HUMAN,KAP1_HUMAN
8	GO:0016192	P:vesicle-mediated transport	RAB1A_HUMAN,ARF4_HUMAN,ARF3_HUMAN,ARF5_HUMAN,CYH3_HUMAN,MYO5A_HUMAN,ARF6_HUMAN,RAB2B_HUMAN
8	GO:0050900	P:leukocyte migration	PTN11_HUMAN,PK3CA_HUMAN,RASN_HUMAN,P85B_HUMAN,P85A_HUMAN,RASH_HUMAN,ITB3_HUMAN,RASK_HUMAN
8	GO:0030307	P:positive regulation of cell growth	DDX3X_HUMAN,PSD10_HUMAN,FAK1_HUMAN,FAK2_HUMAN,RHOA_HUMAN,EXOS2_HUMAN,MTPN_HUMAN,1433S_HUMAN
8	GO:0030162	P:regulation of proteolysis	IPSP_HUMAN,HEP2_HUMAN,SHH_HUMAN,ANT3_HUMAN,NEUS_HUMAN,A1AT_HUMAN,ZPI_HUMAN,ILEU_HUMAN
8	GO:0038096	P:Fc-gamma receptor signaling pathway involved in phagocytosis	CDC42_HUMAN,PK3CA_HUMAN,P85B_HUMAN,RAC1_HUMAN,P85A_HUMAN,FAK1_HUMAN,VAV_HUMAN,BAIP2_HUMAN
8	GO:0044267	P:cellular protein metabolic process	TLN1_HUMAN,EXOC8_HUMAN,EXOC2_HUMAN,ARFG1_HUMAN,GRP75_HUMAN,STX1A_HUMAN,MYO5A_HUMAN,RB27A_HUMAN
8	GO:0001666	P:response to hypoxia	THIOM_HUMAN,ERCC3_HUMAN,UBE2B_HUMAN,FAK2_HUMAN,RAF1_HUMAN,A1AT_HUMAN,RHOA_HUMAN,ACTN4_HUMAN
8	GO:0048015	P:phosphatidylinositol-mediated signaling	PTN11_HUMAN,UBE2C_HUMAN,PK3CA_HUMAN,P85B_HUMAN,VAV_HUMAN,RHOA_HUMAN,CDN1B_HUMAN,FEN1_HUMAN
8	GO:0030335	P:positive regulation of cell migration	APC_HUMAN,ILK_HUMAN,RRAS2_HUMAN,P85A_HUMAN,FAK1_HUMAN,RASH_HUMAN,NOTC1_HUMAN,RHOA_HUMAN
7	GO:0006281	P:DNA repair	RAD9A_HUMAN,RECQ1_HUMAN,UB2D3_HUMAN,UBE2T_HUMAN,PPP5_HUMAN,BARD1_HUMAN,HERC2_HUMAN
7	GO:1900740	P:positive regulation of protein insertion into mitochondrial membrane involved in apoptotic signaling pathway	1433B_HUMAN,1433F_HUMAN,1433Z_HUMAN,1433E_HUMAN,1433G_HUMAN,1433S_HUMAN,1433T_HUMAN
7	GO:0006468	P:protein phosphorylation	KAP1_HUMAN,ERCC3_HUMAN,CCNE1_HUMAN,CCNB1_HUMAN,CCNT1_HUMAN,P85A_HUMAN,A4_HUMAN
7	GO:0070534	P:protein K63-linked ubiquitination	UB2E3_HUMAN,UBE2B_HUMAN,UB2E2_HUMAN,UBE2T_HUMAN,UBE2S_HUMAN,UB2D4_HUMAN,UBE2N_HUMAN
7	GO:0002576	P:platelet degranulation	TLN1_HUMAN,TBA4A_HUMAN,A4_HUMAN,A1AT_HUMAN,ITB3_HUMAN,ACTN4_HUMAN,GRP78_HUMAN
7	GO:0030308	P:negative regulation of cell growth	CD2A1_HUMAN,DDX3X_HUMAN,RERG_HUMAN,HSP71_HUMAN,CDN2C_HUMAN,CDN2D_HUMAN,CDN1B_HUMAN
7	GO:0031145	P:anaphase-promoting complex-dependent proteasomal ubiquitin-dependent protein catabolic process	UBE2C_HUMAN,UB2E1_HUMAN,PSD10_HUMAN,CCNB1_HUMAN,PSME1_HUMAN,UBE2S_HUMAN,UB2D1_HUMAN
7	GO:0045893	P:positive regulation of transcription, DNA-dependent	RAN_HUMAN,BCL3_HUMAN,CCNA2_HUMAN,ILK_HUMAN,CCNE1_HUMAN,1433F_HUMAN,TMX1_HUMAN
7	GO:0016071	P:mRNA metabolic process	MK14_HUMAN,1433B_HUMAN,HSP7C_HUMAN,MK11_HUMAN,PSD10_HUMAN,1433Z_HUMAN,PSME1_HUMAN
7	GO:0007420	P:brain development	RAB18_HUMAN,ARF4_HUMAN,PTN11_HUMAN,MET_HUMAN,CD5R1_HUMAN,SRR_HUMAN,THIL_HUMAN
7	GO:0030336	P:negative regulation of cell migration	RRAS_HUMAN,RAP2B_HUMAN,DPYL3_HUMAN,RAP2A_HUMAN,SHH_HUMAN,RAP2C_HUMAN,FAK1_HUMAN
7	GO:0030198	P:extracellular matrix organization	BCL3_HUMAN,DMD_HUMAN,PDIA1_HUMAN,FAK1_HUMAN,ITB3_HUMAN,DYST_HUMAN,A4_HUMAN
7	GO:0035023	P:regulation of Rho protein signal transduction	ITSN1_HUMAN,TIAM1_HUMAN,AKP13_HUMAN,ARHGP_HUMAN,RAF1_HUMAN,VAV_HUMAN,MCF2L_HUMAN
6	GO:0007409	P:axonogenesis	APC_HUMAN,NOTC1_HUMAN,RAB8A_HUMAN,BAIP2_HUMAN,RAB3A_HUMAN,DYST_HUMAN
6	GO:0006367	P:transcription initiation from RNA polymerase II promoter	ERCC3_HUMAN,UB2D3_HUMAN,NOTC1_HUMAN,CCNT1_HUMAN,CCNT2_HUMAN,UB2D1_HUMAN
6	GO:0043154	P:negative regulation of cysteine-type endopeptidase activity involved in apoptotic process	GPX1_HUMAN,DDX3X_HUMAN,RAF1_HUMAN,CDN2D_HUMAN,NCPR_HUMAN,1433S_HUMAN
6	GO:0006355	P:regulation of transcription, DNA-dependent	KEAP1_HUMAN,UB2L3_HUMAN,MK13_HUMAN,DMD_HUMAN,CCNK_HUMAN,PUF60_HUMAN
6	GO:0043161	P:proteasomal ubiquitin-dependent protein catabolic process	UBE2B_HUMAN,FAF1_HUMAN,UBC9_HUMAN,UB2D3_HUMAN,UB2R1_HUMAN,AGAP3_HUMAN
6	GO:0000186	P:activation of MAPKK activity	RAP1A_HUMAN,1433B_HUMAN,RASN_HUMAN,RASH_HUMAN,RAF1_HUMAN,RASK_HUMAN
6	GO:0000165	P:MAPK cascade	1433B_HUMAN,RASN_HUMAN,FAK2_HUMAN,RASH_HUMAN,RAF1_HUMAN,RASK_HUMAN
6	GO:0034142	P:toll-like receptor 4 signaling pathway	MK14_HUMAN,MK11_HUMAN,UB2D3_HUMAN,UBE2N_HUMAN,UB2D1_HUMAN,IKBA_HUMAN
6	GO:0097190	P:apoptotic signaling pathway	ITSN1_HUMAN,TIAM1_HUMAN,AKP13_HUMAN,RAC1_HUMAN,VAV_HUMAN,MCF2L_HUMAN
6	GO:0031295	P:T cell costimulation	PTN11_HUMAN,CDC42_HUMAN,PK3CA_HUMAN,RAC1_HUMAN,P85A_HUMAN,VAV_HUMAN
6	GO:0001764	P:neuron migration	TBB2B_HUMAN,NDEL1_HUMAN,PEX5_HUMAN,FAK1_HUMAN,CD5R1_HUMAN,1433E_HUMAN
6	GO:0007229	P:integrin-mediated signaling pathway	ILK_HUMAN,FAK1_HUMAN,FAK2_HUMAN,VAV_HUMAN,ITB3_HUMAN,DYST_HUMAN
6	GO:0051437	P:positive regulation of ubiquitin-protein ligase activity involved in mitotic cell cycle	UBE2C_HUMAN,UB2E1_HUMAN,PSD10_HUMAN,CCNB1_HUMAN,PSME1_HUMAN,UB2D1_HUMAN
6	GO:0042744	P:hydrogen peroxide catabolic process	GPX1_HUMAN,PRDX1_HUMAN,PRDX5_HUMAN,TRXR1_HUMAN,PRDX3_HUMAN,GPX3_HUMAN
6	GO:0055085	P:transmembrane transport	KAP1_HUMAN,RB11A_HUMAN,KAP3_HUMAN,GNAS2_HUMAN,KAP2_HUMAN,NUPL1_HUMAN
6	GO:0051092	P:positive regulation of NF-kappaB transcription factor activity	REBL1_HUMAN,MTPN_HUMAN,UBE2N_HUMAN,PRDX3_HUMAN,RASK_HUMAN,IKBA_HUMAN
6	GO:0007275	P:multicellular organismal development	DDX41_HUMAN,PDILT_HUMAN,DDX25_HUMAN,GDIR2_HUMAN,GPX4_HUMAN,RON_HUMAN
6	GO:0001525	P:angiogenesis	MK14_HUMAN,PK3CA_HUMAN,RHOB_HUMAN,FAK1_HUMAN,KRIT1_HUMAN,ATPB_HUMAN
6	GO:0007266	P:Rho protein signal transduction	MCF2L_HUMAN,GDIR2_HUMAN,RHOB_HUMAN,GNA12_HUMAN,RHOA_HUMAN,GNA13_HUMAN
6	GO:0016055	P:Wnt receptor signaling pathway	ARL6_HUMAN,CCNE1_HUMAN,KLH12_HUMAN,MESD_HUMAN,TNKS2_HUMAN,CSK2B_HUMAN
6	GO:0006508	P:proteolysis	SHH_HUMAN,CFAB_HUMAN,DLDH_HUMAN,DHH_HUMAN,IHH_HUMAN,UBE2N_HUMAN
6	GO:0006987	P:activation of signaling protein activity involved in unfolded protein response	TLN1_HUMAN,SRPRB_HUMAN,PDIA5_HUMAN,PDIA6_HUMAN,ARFG1_HUMAN,GRP78_HUMAN
6	GO:0006986	P:response to unfolded protein	HSP76_HUMAN,HSP7C_HUMAN,HSP71_HUMAN,HSP77_HUMAN,HSP72_HUMAN,HS71L_HUMAN
6	GO:0006887	P:exocytosis	RALA_HUMAN,EXOC8_HUMAN,EXOC2_HUMAN,MYO5A_HUMAN,RAB3D_HUMAN,RB27A_HUMAN
6	GO:0007059	P:chromosome segregation	ARL8B_HUMAN,DDX3X_HUMAN,ARL8A_HUMAN,RCC1_HUMAN,NDEL1_HUMAN,UBC9_HUMAN
6	GO:0000278	P:mitotic cell cycle	RAB1A_HUMAN,RAB2A_HUMAN,NDEL1_HUMAN,CENPM_HUMAN,CSK2B_HUMAN,FEN1_HUMAN
6	GO:0006890	P:retrograde vesicle-mediated transport, Golgi to ER	RAB6B_HUMAN,COG4_HUMAN,RAB6A_HUMAN,ARF1_HUMAN,COPG1_HUMAN,ARFG1_HUMAN
6	GO:0034613	P:cellular protein localization	CDC42_HUMAN,EXOC8_HUMAN,RRAGC_HUMAN,DMD_HUMAN,RAP2A_HUMAN,RRAGD_HUMAN
5	GO:0048169	P:regulation of long-term neuronal synaptic plasticity	RASN_HUMAN,RASH_HUMAN,RASK_HUMAN,RB11A_HUMAN,RAB8A_HUMAN
5	GO:0007160	P:cell-matrix adhesion	RAC1_HUMAN,RHOA_HUMAN,ILK_HUMAN,ITB3_HUMAN,LIPA2_HUMAN
5	GO:0043406	P:positive regulation of MAP kinase activity	RON_HUMAN,RASH_HUMAN,MIF_HUMAN,ILK_HUMAN,RASK_HUMAN
5	GO:0006364	P:rRNA processing	EXOS2_HUMAN,EXOS3_HUMAN,DDX47_HUMAN,IF4A3_HUMAN,EXOS1_HUMAN
5	GO:0060070	P:canonical Wnt receptor signaling pathway	CCND1_HUMAN,APC_HUMAN,UBE2B_HUMAN,CDC42_HUMAN,SHH_HUMAN
5	GO:0031175	P:neuron projection development	FAK2_HUMAN,HERC1_HUMAN,RB11A_HUMAN,RAC3_HUMAN,GNAO_HUMAN
5	GO:0009749	P:response to glucose stimulus	FAK2_HUMAN,THIOM_HUMAN,TXNIP_HUMAN,RHOA_HUMAN,FAK1_HUMAN
5	GO:0007179	P:transforming growth factor beta receptor signaling pathway	CCNT1_HUMAN,UB2D3_HUMAN,UB2D1_HUMAN,RHOA_HUMAN,CCNT2_HUMAN
5	GO:0017157	P:regulation of exocytosis	RALA_HUMAN,RAB26_HUMAN,RAB3B_HUMAN,RPGF4_HUMAN,RAB3D_HUMAN
5	GO:0007202	P:activation of phospholipase C activity	KAP2_HUMAN,KAP3_HUMAN,GNAQ_HUMAN,PLCB2_HUMAN,KAP1_HUMAN
5	GO:0006833	P:water transport	GNAS2_HUMAN,KAP2_HUMAN,KAP1_HUMAN,RB11A_HUMAN,KAP3_HUMAN
5	GO:0045921	P:positive regulation of exocytosis	RAB9A_HUMAN,STX1A_HUMAN,RAB5A_HUMAN,RAB2B_HUMAN,RB27A_HUMAN
5	GO:0006605	P:protein targeting	1433G_HUMAN,RB27A_HUMAN,1433B_HUMAN,1433T_HUMAN,1433E_HUMAN
5	GO:0048678	P:response to axon injury	THIOM_HUMAN,TRXR1_HUMAN,ARF4_HUMAN,THIO_HUMAN,DPYL3_HUMAN
5	GO:0032402	P:melanosome transport	RB11A_HUMAN,ARL6_HUMAN,RB11B_HUMAN,MYO5A_HUMAN,RB27A_HUMAN
5	GO:0007032	P:endosome organization	STX6_HUMAN,RAB5C_HUMAN,RAB5B_HUMAN,RB22A_HUMAN,SNX33_HUMAN
5	GO:0007030	P:Golgi organization	ARL1_HUMAN,COG4_HUMAN,CDC42_HUMAN,RAB30_HUMAN,RAB43_HUMAN
5	GO:0006921	P:cellular component disassembly involved in execution phase of apoptosis	OCLN_HUMAN,APC_HUMAN,VIME_HUMAN,SPTN1_HUMAN,FAK1_HUMAN
5	GO:0051436	P:negative regulation of ubiquitin-protein ligase activity involved in mitotic cell cycle	PSME1_HUMAN,UBE2C_HUMAN,PSD10_HUMAN,UB2D1_HUMAN,UB2E1_HUMAN
5	GO:0050852	P:T cell receptor signaling pathway	P85B_HUMAN,UBE2N_HUMAN,PK3CA_HUMAN,P85A_HUMAN,IKBA_HUMAN
5	GO:0030900	P:forebrain development	SHH_HUMAN,RHG35_HUMAN,A4_HUMAN,NOTC1_HUMAN,GNAO_HUMAN
5	GO:0051897	P:positive regulation of protein kinase B signaling cascade	GPX1_HUMAN,ITSN1_HUMAN,RON_HUMAN,ILK_HUMAN,FAK1_HUMAN
5	GO:0006260	P:DNA replication	ING4_HUMAN,RECQ1_HUMAN,TMX1_HUMAN,DBF4A_HUMAN,RAD9A_HUMAN
5	GO:0035666	P:TRIF-dependent toll-like receptor signaling pathway	MK14_HUMAN,UB2D3_HUMAN,UB2D1_HUMAN,MK11_HUMAN,IKBA_HUMAN
5	GO:0000226	P:microtubule cytoskeleton organization	G3P_HUMAN,TBA1B_HUMAN,NDEL1_HUMAN,DYST_HUMAN,FAK1_HUMAN
5	GO:0046847	P:filopodium assembly	MTSS1_HUMAN,DYN3_HUMAN,CDC42_HUMAN,BI2L2_HUMAN,BAIP2_HUMAN
5	GO:0009790	P:embryo development	CD5R1_HUMAN,EHMT1_HUMAN,RASA1_HUMAN,RAB14_HUMAN,FAK1_HUMAN
5	GO:0006457	P:protein folding	BAG2_HUMAN,GRP75_HUMAN,MESD_HUMAN,AMRP_HUMAN,HSP7C_HUMAN
5	GO:0034138	P:toll-like receptor 3 signaling pathway	MK14_HUMAN,UB2D3_HUMAN,UB2D1_HUMAN,MK11_HUMAN,IKBA_HUMAN
5	GO:0001889	P:liver development	CCND1_HUMAN,MET_HUMAN,THIL_HUMAN,ARF6_HUMAN,NOTC1_HUMAN
5	GO:0045785	P:positive regulation of cell adhesion	APC_HUMAN,CYH3_HUMAN,VAV_HUMAN,RHOA_HUMAN,FAK1_HUMAN
5	GO:0006511	P:ubiquitin-dependent protein catabolic process	UBE2A_HUMAN,UBC9_HUMAN,UB2L3_HUMAN,UBE2K_HUMAN,UBE2N_HUMAN
5	GO:0051146	P:striated muscle cell differentiation	RASN_HUMAN,MTPN_HUMAN,RASH_HUMAN,MK14_HUMAN,RASK_HUMAN
5	GO:0007094	P:mitotic spindle assembly checkpoint	APC_HUMAN,UBE2C_HUMAN,UB2D1_HUMAN,UB2E1_HUMAN,TERF1_HUMAN
5	GO:0019886	P:antigen processing and presentation of exogenous peptide antigen via MHC class II	SAR1B_HUMAN,KIF23_HUMAN,SH3G2_HUMAN,RAB7A_HUMAN,ARF1_HUMAN
5	GO:0009615	P:response to virus	HSP71_HUMAN,INAR1_HUMAN,BCL3_HUMAN,DDX3X_HUMAN,RON_HUMAN
5	GO:0009612	P:response to mechanical stimulus	FAK2_HUMAN,TXNIP_HUMAN,RHOA_HUMAN,CCNB1_HUMAN,FAK1_HUMAN
5	GO:0007286	P:spermatid development	CEP57_HUMAN,DDX25_HUMAN,DHH_HUMAN,G3PT_HUMAN,HSP72_HUMAN
5	GO:0032486	P:Rap protein signal transduction	RAP2B_HUMAN,RAP2C_HUMAN,RAP1A_HUMAN,RAP1B_HUMAN,RAP2A_HUMAN
5	GO:0006892	P:post-Golgi vesicle-mediated transport	EPN4_HUMAN,TXND5_HUMAN,SH3G2_HUMAN,HSP7C_HUMAN,ARF1_HUMAN
5	GO:0043547	P:positive regulation of GTPase activity	GDIR2_HUMAN,GNAO_HUMAN,ANR27_HUMAN,AGAP2_HUMAN,AGAP3_HUMAN
5	GO:0043123	P:positive regulation of I-kappaB kinase/NF-kappaB cascade	RHOC_HUMAN,PPP5_HUMAN,UBE2N_HUMAN,RHOA_HUMAN,ZDH17_HUMAN
5	GO:0008380	P:RNA splicing	RRAGC_HUMAN,TXN4B_HUMAN,DDX47_HUMAN,PUF60_HUMAN,HSP7C_HUMAN
5	GO:0045453	P:bone resorption	FAK2_HUMAN,RAC1_HUMAN,RAC2_HUMAN,RAB7A_HUMAN,IHH_HUMAN
4	GO:0097320	P:membrane tubulation	PACN1_HUMAN,BIN2_HUMAN,PACN3_HUMAN,SNX33_HUMAN
4	GO:0030705	P:cytoskeleton-dependent intracellular transport	TBB5_HUMAN,TBA1C_HUMAN,TBA1B_HUMAN,TBA1A_HUMAN
4	GO:0043928	P:exonucleolytic nuclear-transcribed mRNA catabolic process involved in deadenylation-dependent decay	EXOS2_HUMAN,EXOS3_HUMAN,DDX6_HUMAN,EXOS1_HUMAN
4	GO:0018105	P:peptidyl-serine phosphorylation	CD5R1_HUMAN,MK13_HUMAN,MK14_HUMAN,ILK_HUMAN
4	GO:0040014	P:regulation of multicellular organism growth	PTN11_HUMAN,TNKS2_HUMAN,A4_HUMAN,PK3CA_HUMAN
4	GO:0034162	P:toll-like receptor 9 signaling pathway	UBE2N_HUMAN,MK14_HUMAN,MK11_HUMAN,IKBA_HUMAN
4	GO:0034166	P:toll-like receptor 10 signaling pathway	UBE2N_HUMAN,MK14_HUMAN,MK11_HUMAN,IKBA_HUMAN
4	GO:0016567	P:protein ubiquitination	ASB11_HUMAN,KLHL2_HUMAN,KEAP1_HUMAN,ASB9_HUMAN
4	GO:0050821	P:protein stabilization	G3P_HUMAN,UBE2B_HUMAN,GNAQ_HUMAN,STX12_HUMAN
4	GO:0007188	P:adenylate cyclase-modulating G-protein coupled receptor signaling pathway	GNAT1_HUMAN,GNA11_HUMAN,GNA12_HUMAN,GNAO_HUMAN
4	GO:0007507	P:heart development	RAF1_HUMAN,GNA11_HUMAN,PLCE1_HUMAN,GNAQ_HUMAN
4	GO:0072659	P:protein localization to plasma membrane	RB11A_HUMAN,FCHO2_HUMAN,MYO5A_HUMAN,RAB8A_HUMAN
4	GO:0001501	P:skeletal system development	PRDX1_HUMAN,GNA11_HUMAN,GNAQ_HUMAN,IHH_HUMAN
4	GO:0071353	P:cellular response to interleukin-4	FAS_HUMAN,TBA1B_HUMAN,GRP78_HUMAN,KEAP1_HUMAN
4	GO:0042384	P:cilium assembly	OCRL_HUMAN,RPGR_HUMAN,ARL6_HUMAN,RAB8A_HUMAN
4	GO:0034146	P:toll-like receptor 5 signaling pathway	UBE2N_HUMAN,MK14_HUMAN,MK11_HUMAN,IKBA_HUMAN
4	GO:0043552	P:positive regulation of phosphatidylinositol 3-kinase activity	FAK2_HUMAN,CDC42_HUMAN,RAC1_HUMAN,FAK1_HUMAN
4	GO:0045732	P:positive regulation of protein catabolic process	APC_HUMAN,BARD1_HUMAN,CDN1B_HUMAN,ASB9_HUMAN
4	GO:0000187	P:activation of MAPK activity	MET_HUMAN,PLCE1_HUMAN,MK11_HUMAN,PTN11_HUMAN
4	GO:0032496	P:response to lipopolysaccharide	SRR_HUMAN,DUS10_HUMAN,PRDX3_HUMAN,A1AT_HUMAN
4	GO:0038124	P:toll-like receptor TLR6:TLR2 signaling pathway	UBE2N_HUMAN,MK14_HUMAN,MK11_HUMAN,IKBA_HUMAN
4	GO:0045444	P:fat cell differentiation	CCND1_HUMAN,GPX1_HUMAN,ARL6_HUMAN,FAK1_HUMAN
4	GO:0006661	P:phosphatidylinositol biosynthetic process	ARF3_HUMAN,OCRL_HUMAN,P85A_HUMAN,ARF1_HUMAN
4	GO:0010629	P:negative regulation of gene expression	MIF_HUMAN,RASH_HUMAN,CDC42_HUMAN,CCNB1_HUMAN
4	GO:0071377	P:cellular response to glucagon stimulus	GNAS2_HUMAN,KAP2_HUMAN,KAP1_HUMAN,KAP3_HUMAN
4	GO:0070374	P:positive regulation of ERK1 and ERK2 cascade	FAK2_HUMAN,RAP1A_HUMAN,MIF_HUMAN,RASH_HUMAN
4	GO:0033138	P:positive regulation of peptidyl-serine phosphorylation	MIF_HUMAN,CDC42_HUMAN,RAF1_HUMAN,PK3CA_HUMAN
4	GO:0022904	P:respiratory electron transport chain	CYC_HUMAN,ATPB_HUMAN,ATPG_HUMAN,ETFB_HUMAN
4	GO:0008542	P:visual learning	RASN_HUMAN,RASH_HUMAN,A4_HUMAN,RASK_HUMAN
4	GO:0001954	P:positive regulation of cell-matrix adhesion	FAK2_HUMAN,DMD_HUMAN,ILK_HUMAN,UTRO_HUMAN
4	GO:0034134	P:toll-like receptor 2 signaling pathway	UBE2N_HUMAN,MK14_HUMAN,MK11_HUMAN,IKBA_HUMAN
4	GO:0030838	P:positive regulation of actin filament polymerization	FAK2_HUMAN,RAC1_HUMAN,ARF6_HUMAN,RHOA_HUMAN
4	GO:0035264	P:multicellular organism growth	CDC42_HUMAN,GNAS1_HUMAN,IHH_HUMAN,TNKS2_HUMAN
4	GO:0032869	P:cellular response to insulin stimulus	RAB31_HUMAN,UBE2B_HUMAN,MYO5A_HUMAN,RAB8A_HUMAN
4	GO:0051402	P:neuron apoptotic process	G3P_HUMAN,DNLI4_HUMAN,A4_HUMAN,AIFM1_HUMAN
4	GO:0007010	P:cytoskeleton organization	RAF1_HUMAN,DPYL2_HUMAN,PLCE1_HUMAN,RHOU_HUMAN
4	GO:0009411	P:response to UV	UBE2A_HUMAN,UBE2B_HUMAN,CDN2D_HUMAN,ERCC3_HUMAN
4	GO:0051291	P:protein heterooligomerization	PPP5_HUMAN,RASH_HUMAN,1433B_HUMAN,ILK_HUMAN
4	GO:0043525	P:positive regulation of neuron apoptotic process	CD5R1_HUMAN,UBC12_HUMAN,CDC42_HUMAN,RHOA_HUMAN
4	GO:0006208	P:pyrimidine nucleobase catabolic process	DPYL5_HUMAN,DPYL2_HUMAN,DPYL3_HUMAN,DPYL1_HUMAN
4	GO:0006513	P:protein monoubiquitination	UBE2B_HUMAN,UB2D3_HUMAN,UBE2T_HUMAN,KLH12_HUMAN
4	GO:0000060	P:protein import into nucleus, translocation	CEP57_HUMAN,BCL3_HUMAN,IKBA_HUMAN,AGAP3_HUMAN
4	GO:0018279	P:protein N-linked glycosylation via asparagine	TUSC3_HUMAN,PDIA3_HUMAN,SAR1B_HUMAN,UB2G2_HUMAN
4	GO:0007269	P:neurotransmitter secretion	STX1A_HUMAN,RAB3A_HUMAN,RAB14_HUMAN,HSP7C_HUMAN
4	GO:0007267	P:cell-cell signaling	DHH_HUMAN,THIO_HUMAN,LALBA_HUMAN,IHH_HUMAN
4	GO:0002755	P:MyD88-dependent toll-like receptor signaling pathway	UBE2N_HUMAN,MK14_HUMAN,MK11_HUMAN,IKBA_HUMAN
4	GO:0030154	P:cell differentiation	PDILT_HUMAN,RAB5A_HUMAN,GNA12_HUMAN,GNA13_HUMAN
4	GO:0051289	P:protein homotetramerization	DPYS_HUMAN,CBR4_HUMAN,SRR_HUMAN,GPX3_HUMAN
4	GO:0038123	P:toll-like receptor TLR1:TLR2 signaling pathway	UBE2N_HUMAN,MK14_HUMAN,MK11_HUMAN,IKBA_HUMAN
4	GO:0034641	P:cellular nitrogen compound metabolic process	DLDH_HUMAN,CBS_HUMAN,IOD3_HUMAN,THIL_HUMAN
4	GO:0007283	P:spermatogenesis	PDILT_HUMAN,IPSP_HUMAN,CCNB1_HUMAN,UBE2B_HUMAN
4	GO:0032312	P:regulation of ARF GTPase activity	ADAP1_HUMAN,ARFG1_HUMAN,AGAP2_HUMAN,AGAP3_HUMAN
4	GO:0032956	P:regulation of actin cytoskeleton organization	CD5R1_HUMAN,ILK_HUMAN,RHOQ_HUMAN,BAIP2_HUMAN
4	GO:0031122	P:cytoplasmic microtubule organization	APC_HUMAN,DYST_HUMAN,TBG1_HUMAN,TBG2_HUMAN
4	GO:0006412	P:translation	EXOS2_HUMAN,EXOS3_HUMAN,SRPRB_HUMAN,EXOS1_HUMAN
4	GO:0006397	P:mRNA processing	TXN4B_HUMAN,DDX47_HUMAN,PUF60_HUMAN,HSP7C_HUMAN
4	GO:0007601	P:visual perception	RPGR_HUMAN,ARL6_HUMAN,U119A_HUMAN,MYO5A_HUMAN
4	GO:0045727	P:positive regulation of translation	FAK2_HUMAN,BCL3_HUMAN,IF4A3_HUMAN,RHOA_HUMAN
4	GO:0000398	P:mRNA splicing, via spliceosome	DDX41_HUMAN,DDX5_HUMAN,IF4A3_HUMAN,DX39A_HUMAN
4	GO:0006954	P:inflammatory response	RAC1_HUMAN,MIF_HUMAN,PRDX5_HUMAN,LYSC_HUMAN
4	GO:0048013	P:ephrin receptor signaling pathway	CD5R1_HUMAN,PTN11_HUMAN,TIAM1_HUMAN,FAK1_HUMAN
4	GO:0085020	P:protein K6-linked ubiquitination	UB2D4_HUMAN,BARD1_HUMAN,UBE2T_HUMAN,UBE2S_HUMAN
4	GO:0030334	P:regulation of cell migration	PLXA2_HUMAN,RAC1_HUMAN,GNA13_HUMAN,RHOA_HUMAN
4	GO:0031116	P:positive regulation of microtubule polymerization	APC_HUMAN,TERF1_HUMAN,CDN1B_HUMAN,ARL2_HUMAN
4	GO:0010976	P:positive regulation of neuron projection development	FAK2_HUMAN,RAP1A_HUMAN,DPYL3_HUMAN,DMD_HUMAN
4	GO:0048488	P:synaptic vesicle endocytosis	ITSN1_HUMAN,PACN1_HUMAN,SH3G2_HUMAN,AMPH_HUMAN
4	GO:0042733	P:embryonic digit morphogenesis	SHH_HUMAN,GNA12_HUMAN,GNAQ_HUMAN,RAB23_HUMAN
4	GO:0009725	P:response to hormone stimulus	FAK2_HUMAN,THIOM_HUMAN,THIL_HUMAN,RERG_HUMAN
4	GO:0051260	P:protein homooligomerization	CEP57_HUMAN,THIL_HUMAN,DPYL3_HUMAN,TERF1_HUMAN
3	GO:0016358	P:dendrite development	ABI2_HUMAN,A4_HUMAN,BAIP2_HUMAN
3	GO:0034199	P:activation of protein kinase A activity	KAP2_HUMAN,KAP3_HUMAN,KAP1_HUMAN
3	GO:0051491	P:positive regulation of filopodium assembly	RALA_HUMAN,DPYL3_HUMAN,RHOQ_HUMAN
3	GO:0050772	P:positive regulation of axonogenesis	TIAM1_HUMAN,PLXB1_HUMAN,RHOA_HUMAN
3	GO:0006629	P:lipid metabolic process	THIC_HUMAN,ATPB_HUMAN,GPX5_HUMAN
3	GO:0006301	P:postreplication repair	UBE2A_HUMAN,UBE2N_HUMAN,UBE2B_HUMAN
3	GO:0000289	P:nuclear-transcribed mRNA poly(A) tail shortening	IF4A3_HUMAN,IF4A2_HUMAN,IF4A1_HUMAN
3	GO:0051017	P:actin filament bundle assembly	CDC42_HUMAN,DPYL3_HUMAN,BAIP2_HUMAN
3	GO:0006974	P:response to DNA damage stimulus	APC_HUMAN,CCNK_HUMAN,BARD1_HUMAN
3	GO:0006977	P:DNA damage response, signal transduction by p53 class mediator resulting in cell cycle arrest	PSME1_HUMAN,CDN1B_HUMAN,PSD10_HUMAN
3	GO:0032355	P:response to estradiol stimulus	TXNIP_HUMAN,A1AT_HUMAN,FAK1_HUMAN
3	GO:2000114	P:regulation of establishment of cell polarity	FAK2_HUMAN,KRIT1_HUMAN,RAP1B_HUMAN
3	GO:0007166	P:cell surface receptor signaling pathway	ADAP1_HUMAN,GEM_HUMAN,MIF_HUMAN
3	GO:0045667	P:regulation of osteoblast differentiation	APC_HUMAN,FAK1_HUMAN,DDX5_HUMAN
3	GO:0045669	P:positive regulation of osteoblast differentiation	IL6RB_HUMAN,GNAS1_HUMAN,ILK_HUMAN
3	GO:0006368	P:transcription elongation from RNA polymerase II promoter	CCNT1_HUMAN,ERCC3_HUMAN,CCNT2_HUMAN
3	GO:0042542	P:response to hydrogen peroxide	FAK2_HUMAN,TXNIP_HUMAN,GNAO_HUMAN
3	GO:0006631	P:fatty acid metabolic process	FAS_HUMAN,THIM_HUMAN,KAP3_HUMAN
3	GO:0017148	P:negative regulation of translation	G3P_HUMAN,IF4A3_HUMAN,DDX3X_HUMAN
3	GO:0045471	P:response to ethanol	CCND1_HUMAN,FAK2_HUMAN,RHOA_HUMAN
3	GO:0032020	P:ISG15-protein conjugation	UB2E2_HUMAN,UB2L6_HUMAN,UB2E1_HUMAN
3	GO:0016197	P:endosomal transport	CHMP3_HUMAN,SNX33_HUMAN,RAB35_HUMAN
3	GO:2000811	P:negative regulation of anoikis	PK3CA_HUMAN,NOTC1_HUMAN,FAK1_HUMAN
3	GO:0048839	P:inner ear development	SHH_HUMAN,CDN1B_HUMAN,PTN11_HUMAN
3	GO:0090382	P:phagosome maturation	RAB31_HUMAN,RAB32_HUMAN,RAB43_HUMAN
3	GO:0031529	P:ruffle organization	RAC1_HUMAN,ARF6_HUMAN,ARFP2_HUMAN
3	GO:0007517	P:muscle organ development	DMD_HUMAN,UTRO_HUMAN,RASM_HUMAN
3	GO:2000480	P:negative regulation of cAMP-dependent protein kinase activity	KAP2_HUMAN,KAP3_HUMAN,KAP1_HUMAN
3	GO:0018125	P:peptidyl-cysteine methylation	RAB6A_HUMAN,RAB3B_HUMAN,RAB3D_HUMAN
3	GO:0042147	P:retrograde transport, endosome to Golgi	ARL1_HUMAN,STX6_HUMAN,VTI1A_HUMAN
3	GO:0030866	P:cortical actin cytoskeleton organization	TLN1_HUMAN,ARF6_HUMAN,RHOQ_HUMAN
3	GO:0045737	P:positive regulation of cyclin-dependent protein kinase activity	CCND1_HUMAN,PSD10_HUMAN,CCND3_HUMAN
3	GO:0045736	P:negative regulation of cyclin-dependent protein serine/threonine kinase activity	APC_HUMAN,CD2A1_HUMAN,CDN1B_HUMAN
3	GO:0006888	P:ER to Golgi vesicle-mediated transport	RAB2A_HUMAN,TMX1_HUMAN,SAR1A_HUMAN
3	GO:0051225	P:spindle assembly	RCC1_HUMAN,TBB5_HUMAN,TBB4B_HUMAN
3	GO:0045740	P:positive regulation of DNA replication	RASH_HUMAN,CDC42_HUMAN,RAC1_HUMAN
3	GO:0035519	P:protein K29-linked ubiquitination	UB2D4_HUMAN,UBE2T_HUMAN,UBE2S_HUMAN
3	GO:0090090	P:negative regulation of canonical Wnt receptor signaling pathway	SHH_HUMAN,APC_HUMAN,NOTC1_HUMAN
3	GO:0006461	P:protein complex assembly	OCLN_HUMAN,APC_HUMAN,CCNB1_HUMAN
3	GO:0030100	P:regulation of endocytosis	RAB5C_HUMAN,RAB4A_HUMAN,RAB5B_HUMAN
3	GO:0006935	P:chemotaxis	RALA_HUMAN,MK14_HUMAN,HEP2_HUMAN
3	GO:0006936	P:muscle contraction	TLN1_HUMAN,UTRO_HUMAN,GNAO_HUMAN
3	GO:0001569	P:patterning of blood vessels	SHH_HUMAN,GNA13_HUMAN,IHH_HUMAN
3	GO:0032088	P:negative regulation of NF-kappaB transcription factor activity	CD2A1_HUMAN,PSD10_HUMAN,IKBA_HUMAN
3	GO:0006606	P:protein import into nucleus	RAN_HUMAN,TXNIP_HUMAN,PDIA3_HUMAN
3	GO:0035872	P:nucleotide-binding domain, leucine rich repeat containing receptor signaling pathway	TXNIP_HUMAN,THIO_HUMAN,A4_HUMAN
3	GO:0001947	P:heart looping	SHH_HUMAN,NOTC1_HUMAN,IHH_HUMAN
3	GO:0051865	P:protein autoubiquitination	UBE2A_HUMAN,UBE2T_HUMAN,UBE2B_HUMAN
3	GO:0045931	P:positive regulation of mitotic cell cycle	A4_HUMAN,CCNB1_HUMAN,TERF1_HUMAN
3	GO:0015949	P:nucleobase-containing small molecule interconversion	GSHR_HUMAN,TRXR1_HUMAN,THIO_HUMAN
3	GO:0050731	P:positive regulation of peptidyl-tyrosine phosphorylation	FAK2_HUMAN,MIF_HUMAN,ITB3_HUMAN
3	GO:0007254	P:JNK cascade	DUS10_HUMAN,SH2D3_HUMAN,FAK1_HUMAN
3	GO:0007253	P:cytoplasmic sequestering of NF-kappaB	FAF1_HUMAN,PSD10_HUMAN,IKBA_HUMAN
3	GO:0001570	P:vasculogenesis	SHH_HUMAN,RASA1_HUMAN,FAK1_HUMAN
3	GO:0001953	P:negative regulation of cell-matrix adhesion	CD2A1_HUMAN,RASA1_HUMAN,P85A_HUMAN
3	GO:0045766	P:positive regulation of angiogenesis	FAK2_HUMAN,RHOB_HUMAN,RRAS_HUMAN
3	GO:0048870	P:cell motility	RAC1_HUMAN,DYST_HUMAN,FAK1_HUMAN
3	GO:0042742	P:defense response to bacterium	BCL3_HUMAN,LALBA_HUMAN,LYSC_HUMAN
3	GO:0008333	P:endosome to lysosome transport	RHOB_HUMAN,RAB7A_HUMAN,RAB12_HUMAN
3	GO:0001890	P:placenta development	TRXR1_HUMAN,MET_HUMAN,FAK1_HUMAN
3	GO:0007243	P:intracellular protein kinase cascade	GNA12_HUMAN,DDX3X_HUMAN,GNA13_HUMAN
3	GO:0032467	P:positive regulation of cytokinesis	KIF23_HUMAN,CDC42_HUMAN,RHOA_HUMAN
3	GO:0045773	P:positive regulation of axon extension	RB11A_HUMAN,NDEL1_HUMAN,ILK_HUMAN
3	GO:0046330	P:positive regulation of JNK cascade	FAK2_HUMAN,RASH_HUMAN,CDC42_HUMAN
3	GO:0010269	P:response to selenium ion	GPX1_HUMAN,TRXR1_HUMAN,THIO_HUMAN
3	GO:0043687	P:post-translational protein modification	TUSC3_HUMAN,PDIA3_HUMAN,SAR1B_HUMAN
3	GO:0044314	P:protein K27-linked ubiquitination	UB2D4_HUMAN,UBE2T_HUMAN,UBE2S_HUMAN
3	GO:0008219	P:cell death	FAF1_HUMAN,PPP5_HUMAN,NDOR1_HUMAN
3	GO:0030216	P:keratinocyte differentiation	TXNIP_HUMAN,1433S_HUMAN,NOTC1_HUMAN
3	GO:0042267	P:natural killer cell mediated cytotoxicity	TBB5_HUMAN,PRDX1_HUMAN,TBB4B_HUMAN
3	GO:0043010	P:camera-type eye development	ABI2_HUMAN,SHH_HUMAN,RHG35_HUMAN
3	GO:0000209	P:protein polyubiquitination	PSME1_HUMAN,PSD10_HUMAN,TNKS2_HUMAN
3	GO:0006749	P:glutathione metabolic process	GPX1_HUMAN,GSHR_HUMAN,TRXR1_HUMAN
3	GO:0055114	P:oxidation-reduction process	ADX_HUMAN,ADXL_HUMAN,THIO_HUMAN
3	GO:0071285	P:cellular response to lithium ion	SHH_HUMAN,CDN1B_HUMAN,DNLI4_HUMAN
3	GO:0031954	P:positive regulation of protein autophosphorylation	RAP2B_HUMAN,RAP2C_HUMAN,RAP2A_HUMAN
3	GO:0016477	P:cell migration	ABI2_HUMAN,APC_HUMAN,PLXB1_HUMAN
3	GO:0030155	P:regulation of cell adhesion	FAF1_HUMAN,CYH3_HUMAN,NEUS_HUMAN
3	GO:0046777	P:protein autophosphorylation	FAK2_HUMAN,MET_HUMAN,FAK1_HUMAN
3	GO:0050885	P:neuromuscular process controlling balance	HERC1_HUMAN,A4_HUMAN,RAC3_HUMAN
3	GO:0031333	P:negative regulation of protein complex assembly	RAF1_HUMAN,CDC42_HUMAN,DDX3X_HUMAN
3	GO:0048205	P:COPI coating of Golgi vesicle	COPG1_HUMAN,ARFG1_HUMAN,ARF1_HUMAN
3	GO:0007584	P:response to nutrient	THIOM_HUMAN,ANT3_HUMAN,NCPR_HUMAN
3	GO:0031069	P:hair follicle morphogenesis	SHH_HUMAN,CDC42_HUMAN,NOTC1_HUMAN
3	GO:0051592	P:response to calcium ion	CCND1_HUMAN,FAK2_HUMAN,TXNIP_HUMAN
3	GO:0043647	P:inositol phosphate metabolic process	OCRL_HUMAN,PLCE1_HUMAN,PLCB2_HUMAN
3	GO:0032495	P:response to muramyl dipeptide	MK14_HUMAN,NOTC1_HUMAN,IKBA_HUMAN
3	GO:0016049	P:cell growth	DDX5_HUMAN,RRAGC_HUMAN,MTPN_HUMAN
3	GO:0030521	P:androgen receptor signaling pathway	RAN_HUMAN,RHOA_HUMAN,CCNE1_HUMAN
3	GO:0006406	P:mRNA export from nucleus	DX39A_HUMAN,DD19B_HUMAN,DDX25_HUMAN
3	GO:0032228	P:regulation of synaptic transmission, GABAergic	RASN_HUMAN,RASH_HUMAN,RASK_HUMAN
3	GO:0042692	P:muscle cell differentiation	MK14_HUMAN,CDC42_HUMAN,MK11_HUMAN
3	GO:0021766	P:hippocampus development	CD5R1_HUMAN,PLXA3_HUMAN,1433E_HUMAN
3	GO:0016322	P:neuron remodeling	RND1_HUMAN,A4_HUMAN,GNAQ_HUMAN
3	GO:0045880	P:positive regulation of smoothened signaling pathway	SHH_HUMAN,NCPR_HUMAN,IHH_HUMAN
3	GO:0006094	P:gluconeogenesis	G3P_HUMAN,G3PT_HUMAN,SDHL_HUMAN
3	GO:0006417	P:regulation of translation	MTPN_HUMAN,DDX25_HUMAN,A4_HUMAN
3	GO:0051028	P:mRNA transport	IF4A3_HUMAN,NUPL1_HUMAN,DD19A_HUMAN
3	GO:0071479	P:cellular response to ionizing radiation	RHOB_HUMAN,MK14_HUMAN,RAD9A_HUMAN
3	GO:0043278	P:response to morphine	SRR_HUMAN,PPP5_HUMAN,GNAO_HUMAN
3	GO:0030324	P:lung development	SHH_HUMAN,RAB3A_HUMAN,NOTC1_HUMAN
3	GO:0035116	P:embryonic hindlimb morphogenesis	SHH_HUMAN,GNAS1_HUMAN,NOTC1_HUMAN
3	GO:0030433	P:ER-associated protein catabolic process	UB2G2_HUMAN,GRP78_HUMAN,DJC10_HUMAN
3	GO:0008203	P:cholesterol metabolic process	ADX_HUMAN,A4_HUMAN,LDLR_HUMAN
3	GO:0007605	P:sensory perception of sound	GPX1_HUMAN,CDN1B_HUMAN,CDN2D_HUMAN
3	GO:0048167	P:regulation of synaptic plasticity	1433F_HUMAN,1433G_HUMAN,BAIP2_HUMAN
3	GO:0045055	P:regulated secretory pathway	RAB26_HUMAN,RAB31_HUMAN,RB11B_HUMAN
3	GO:0006955	P:immune response	GEM_HUMAN,NOTC1_HUMAN,GDIR2_HUMAN
3	GO:0008625	P:extrinsic apoptotic signaling pathway via death domain receptors	DDX47_HUMAN,DDX3X_HUMAN,DBLOH_HUMAN
3	GO:0001708	P:cell fate specification	SHH_HUMAN,NOTC1_HUMAN,IHH_HUMAN
3	GO:0014902	P:myotube differentiation	GPX1_HUMAN,MET_HUMAN,SHH_HUMAN
3	GO:0000077	P:DNA damage checkpoint	PTN11_HUMAN,MK14_HUMAN,RAD9A_HUMAN
3	GO:0042059	P:negative regulation of epidermal growth factor receptor signaling pathway	CDC42_HUMAN,EPN1_HUMAN,SH3G2_HUMAN
3	GO:0002479	P:antigen processing and presentation of exogenous peptide antigen via MHC class I, TAP-dependent	PSME1_HUMAN,PSD10_HUMAN,PDIA3_HUMAN
3	GO:0006357	P:regulation of transcription from RNA polymerase II promoter	PKN1_HUMAN,MK14_HUMAN,RHOA_HUMAN
3	GO:0051489	P:regulation of filopodium assembly	CDC42_HUMAN,RAB5A_HUMAN,ARF6_HUMAN
3	GO:0035022	P:positive regulation of Rac protein signal transduction	RASN_HUMAN,RASH_HUMAN,RASK_HUMAN
3	GO:0006611	P:protein export from nucleus	GRP75_HUMAN,RAN_HUMAN,XPO5_HUMAN
3	GO:0002040	P:sprouting angiogenesis	FAK2_HUMAN,CDC42_HUMAN,NOTC1_HUMAN
3	GO:0009650	P:UV protection	GPX1_HUMAN,FEN1_HUMAN,ERCC3_HUMAN
3	GO:0007417	P:central nervous system development	NEUS_HUMAN,DNLI4_HUMAN,SH3G2_HUMAN
3	GO:0006644	P:phospholipid metabolic process	PLCE1_HUMAN,GPX4_HUMAN,PLCB2_HUMAN
3	GO:0051262	P:protein tetramerization	TRXR1_HUMAN,CUTC_HUMAN,PEX5_HUMAN
2	GO:0035329	P:hippo signaling cascade	1433B_HUMAN,1433E_HUMAN
2	GO:0051493	P:regulation of cytoskeleton organization	PLXB1_HUMAN,FAK1_HUMAN
2	GO:0007088	P:regulation of mitosis	RCC1_HUMAN,CDC42_HUMAN
2	GO:0035176	P:social behavior	RASH_HUMAN,RASK_HUMAN
2	GO:0051781	P:positive regulation of cell division	SHH_HUMAN,APC_HUMAN
2	GO:0060263	P:regulation of respiratory burst	RAC1_HUMAN,RAC2_HUMAN
2	GO:0043149	P:stress fiber assembly	FAK2_HUMAN,RHOA_HUMAN
2	GO:0006626	P:protein targeting to mitochondrion	GRP75_HUMAN,1433Z_HUMAN
2	GO:0042438	P:melanin biosynthetic process	MYO5A_HUMAN,DOPD_HUMAN
2	GO:0014070	P:response to organic cyclic compound	THIOM_HUMAN,THIL_HUMAN
2	GO:0000281	P:mitotic cytokinesis	APC_HUMAN,SNX33_HUMAN
2	GO:0006970	P:response to osmotic stress	FAK2_HUMAN,MK13_HUMAN
2	GO:0001658	P:branching involved in ureteric bud morphogenesis	SHH_HUMAN,ILK_HUMAN
2	GO:0001659	P:temperature homeostasis	GPX1_HUMAN,GPX2_HUMAN
2	GO:0018108	P:peptidyl-tyrosine phosphorylation	ABI2_HUMAN,FAK1_HUMAN
2	GO:0022402	P:cell cycle process	DHH_HUMAN,RAB6C_HUMAN
2	GO:0051271	P:negative regulation of cellular component movement	CDN1B_HUMAN,ACTN4_HUMAN
2	GO:0010595	P:positive regulation of endothelial cell migration	FAK2_HUMAN,ITB3_HUMAN
2	GO:0019369	P:arachidonic acid metabolic process	GPX1_HUMAN,GPX4_HUMAN
2	GO:0033089	P:positive regulation of T cell differentiation in thymus	SHH_HUMAN,IHH_HUMAN
2	GO:0007162	P:negative regulation of cell adhesion	RND1_HUMAN,GDIR2_HUMAN
2	GO:0007169	P:transmembrane receptor protein tyrosine kinase signaling pathway	RON_HUMAN,MTSS1_HUMAN
2	GO:0045665	P:negative regulation of neuron differentiation	A4_HUMAN,RHOA_HUMAN
2	GO:0045664	P:regulation of neuron differentiation	1433G_HUMAN,DPYL2_HUMAN
2	GO:0045666	P:positive regulation of neuron differentiation	DMD_HUMAN,RHOA_HUMAN
2	GO:0045663	P:positive regulation of myoblast differentiation	MK14_HUMAN,ILK_HUMAN
2	GO:0007044	P:cell-substrate junction assembly	TLN1_HUMAN,ITB3_HUMAN
2	GO:0007043	P:cell-cell junction assembly	TLN1_HUMAN,TLN2_HUMAN
2	GO:0046716	P:muscle cell cellular homeostasis	APC_HUMAN,DMD_HUMAN
2	GO:0061418	P:regulation of transcription from RNA polymerase II promoter in response to hypoxia	UB2D3_HUMAN,UB2D1_HUMAN
2	GO:0006565	P:L-serine catabolic process	CBS_HUMAN,SDHL_HUMAN
2	GO:0035019	P:somatic stem cell maintenance	APC_HUMAN,DNLI4_HUMAN
2	GO:0051683	P:establishment of Golgi localization	CDC42_HUMAN,COPG1_HUMAN
2	GO:0031398	P:positive regulation of protein ubiquitination	RASF5_HUMAN,GRP78_HUMAN
2	GO:0014068	P:positive regulation of phosphatidylinositol 3-kinase cascade	PLXB1_HUMAN,FAK1_HUMAN
2	GO:0090136	P:epithelial cell-cell adhesion	CDC42_HUMAN,IHH_HUMAN
2	GO:0043931	P:ossification involved in bone maturation	PLXB1_HUMAN,RHOA_HUMAN
2	GO:0031532	P:actin cytoskeleton reorganization	RALA_HUMAN,RAP2A_HUMAN
2	GO:0030073	P:insulin secretion	RPGF4_HUMAN,MYO5A_HUMAN
2	GO:0043623	P:cellular protein complex assembly	CSK2B_HUMAN,DMD_HUMAN
2	GO:0042953	P:lipoprotein transport	U119A_HUMAN,ZDH17_HUMAN
2	GO:0021513	P:spinal cord dorsal/ventral patterning	SHH_HUMAN,RAB23_HUMAN
2	GO:0007219	P:Notch signaling pathway	EPN1_HUMAN,A4_HUMAN
2	GO:0033522	P:histone H2A ubiquitination	UBE2A_HUMAN,UBE2B_HUMAN
2	GO:0001822	P:kidney development	APC_HUMAN,ARL3_HUMAN
2	GO:0032729	P:positive regulation of interferon-gamma production	BCL3_HUMAN,INAR1_HUMAN
2	GO:0007172	P:signal complex assembly	FAK2_HUMAN,FAK1_HUMAN
2	GO:0071320	P:cellular response to cAMP	RAP1A_HUMAN,RAP1B_HUMAN
2	GO:0042157	P:lipoprotein metabolic process	PDIA1_HUMAN,LDLR_HUMAN
2	GO:0007191	P:adenylate cyclase-activating dopamine receptor signaling pathway	GNAS2_HUMAN,GNAS1_HUMAN
2	GO:0007190	P:activation of adenylate cyclase activity	GNAS2_HUMAN,RAF1_HUMAN
2	GO:0007193	P:adenylate cyclase-inhibiting G-protein coupled receptor signaling pathway	GNAI1_HUMAN,GNAI3_HUMAN
2	GO:0031016	P:pancreas development	SHH_HUMAN,IHH_HUMAN
2	GO:0060047	P:heart contraction	GPX1_HUMAN,CDC42_HUMAN
2	GO:0060041	P:retina development in camera-type eye	GNAT1_HUMAN,APC_HUMAN
2	GO:0030010	P:establishment of cell polarity	SHH_HUMAN,FAK1_HUMAN
2	GO:0060048	P:cardiac muscle contraction	DMD_HUMAN,PK3CA_HUMAN
2	GO:0006139	P:nucleobase-containing compound metabolic process	DPYL2_HUMAN,DPYL1_HUMAN
2	GO:0034394	P:protein localization to cell surface	MESD_HUMAN,ARF6_HUMAN
2	GO:0017156	P:calcium ion-dependent exocytosis	STX1A_HUMAN,RPGF4_HUMAN
2	GO:0006641	P:triglyceride metabolic process	GPX1_HUMAN,PTN11_HUMAN
2	GO:0050679	P:positive regulation of epithelial cell proliferation	RASH_HUMAN,NOTC1_HUMAN
2	GO:0006006	P:glucose metabolic process	MK14_HUMAN,PK3CA_HUMAN
2	GO:0060135	P:maternal process involved in female pregnancy	UBE2A_HUMAN,CBS_HUMAN
2	GO:0048812	P:neuron projection morphogenesis	PACN1_HUMAN,ILK_HUMAN
2	GO:0006919	P:activation of cysteine-type endopeptidase activity involved in apoptotic process	CDN1B_HUMAN,AIFM1_HUMAN
2	GO:0007519	P:skeletal muscle tissue development	MK14_HUMAN,RHOA_HUMAN
2	GO:0048146	P:positive regulation of fibroblast proliferation	MIF_HUMAN,DNLI4_HUMAN
2	GO:0051216	P:cartilage development	GNAS1_HUMAN,IHH_HUMAN
2	GO:0007204	P:elevation of cytosolic calcium ion concentration	FAK2_HUMAN,PLCE1_HUMAN
2	GO:0071157	P:negative regulation of cell cycle arrest	MIF_HUMAN,CCNK_HUMAN
2	GO:0050434	P:positive regulation of viral transcription	CCNT1_HUMAN,ERCC3_HUMAN
2	GO:0045648	P:positive regulation of erythrocyte differentiation	HSP71_HUMAN,MK14_HUMAN
2	GO:0042640	P:anagen	NOTC1_HUMAN,MYO5A_HUMAN
2	GO:0050690	P:regulation of defense response to virus by virus	RAC1_HUMAN,ARF1_HUMAN
2	GO:0060055	P:angiogenesis involved in wound healing	GPX1_HUMAN,ITB3_HUMAN
2	GO:0061053	P:somite development	SHH_HUMAN,IHH_HUMAN
2	GO:0042345	P:regulation of NF-kappaB import into nucleus	BCL3_HUMAN,PRDX1_HUMAN
2	GO:0006120	P:mitochondrial electron transport, NADH to ubiquinone	DLDH_HUMAN,ACPM_HUMAN
2	GO:0051926	P:negative regulation of calcium ion transport	PACN3_HUMAN,GNAO_HUMAN
2	GO:0045861	P:negative regulation of proteolysis	IPSP_HUMAN,RAB23_HUMAN
2	GO:0000184	P:nuclear-transcribed mRNA catabolic process, nonsense-mediated decay	IF4A3_HUMAN,RL30_HUMAN
2	GO:0035458	P:cellular response to interferon-beta	DDX41_HUMAN,PNPT1_HUMAN
2	GO:0048538	P:thymus development	SHH_HUMAN,APC_HUMAN
2	GO:0014047	P:glutamate secretion	STX1A_HUMAN,RAB3A_HUMAN
2	GO:0042776	P:mitochondrial ATP synthesis coupled proton transport	ATPB_HUMAN,ATPG_HUMAN
2	GO:0043297	P:apical junction assembly	RHOC_HUMAN,RHOA_HUMAN
2	GO:0002315	P:marginal zone B cell differentiation	FAK2_HUMAN,BCL3_HUMAN
2	GO:0036089	P:cleavage furrow formation	SNX33_HUMAN,RHOA_HUMAN
2	GO:0006972	P:hyperosmotic response	PKN1_HUMAN,RAC1_HUMAN
2	GO:0006906	P:vesicle fusion	STX6_HUMAN,GNAI3_HUMAN
2	GO:0043951	P:negative regulation of cAMP-mediated signaling	UBE2B_HUMAN,UB2R1_HUMAN
2	GO:0048066	P:developmental pigmentation	GNA11_HUMAN,GNAQ_HUMAN
2	GO:0048261	P:negative regulation of receptor-mediated endocytosis	RAC1_HUMAN,ARF6_HUMAN
2	GO:0044255	P:cellular lipid metabolic process	TRXR1_HUMAN,THIL_HUMAN
2	GO:2000649	P:regulation of sodium ion transmembrane transporter activity	1433F_HUMAN,UTRO_HUMAN
2	GO:0051223	P:regulation of protein transport	RB11A_HUMAN,RAB8A_HUMAN
2	GO:0032092	P:positive regulation of protein binding	KRIT1_HUMAN,RAN_HUMAN
2	GO:0033077	P:T cell differentiation in thymus	APC_HUMAN,DNLI4_HUMAN
2	GO:0019395	P:fatty acid oxidation	NCPR_HUMAN,MK14_HUMAN
2	GO:0042176	P:regulation of protein catabolic process	FAF1_HUMAN,CDC42_HUMAN
2	GO:0051450	P:myoblast proliferation	GPX1_HUMAN,MET_HUMAN
2	GO:0051457	P:maintenance of protein location in nucleus	BCL3_HUMAN,ARL2_HUMAN
2	GO:0021799	P:cerebral cortex radially oriented cell migration	NDEL1_HUMAN,RAC1_HUMAN
2	GO:0051988	P:regulation of attachment of spindle microtubules to kinetochore	APC_HUMAN,CDC42_HUMAN
2	GO:0045926	P:negative regulation of growth	ING4_HUMAN,PNPT1_HUMAN
2	GO:0030031	P:cell projection assembly	RAC2_HUMAN,RAC3_HUMAN
2	GO:0030032	P:lamellipodium assembly	RAC1_HUMAN,ARFP2_HUMAN
2	GO:0042593	P:glucose homeostasis	MET_HUMAN,PTN11_HUMAN
2	GO:0006469	P:negative regulation of protein kinase activity	GNAQ_HUMAN,ILK_HUMAN
2	GO:0060337	P:type I interferon-mediated signaling pathway	PTN11_HUMAN,INAR1_HUMAN
2	GO:0060338	P:regulation of type I interferon-mediated signaling pathway	PTN11_HUMAN,INAR1_HUMAN
2	GO:0060158	P:phospholipase C-activating dopamine receptor signaling pathway	GNA11_HUMAN,GNAQ_HUMAN
2	GO:0071372	P:cellular response to follicle-stimulating hormone stimulus	NCPR_HUMAN,NOTC1_HUMAN
2	GO:0010628	P:positive regulation of gene expression	CDC42_HUMAN,RASK_HUMAN
2	GO:0070995	P:NADPH oxidation	TRXR1_HUMAN,PRDX5_HUMAN
2	GO:2000060	P:positive regulation of protein ubiquitination involved in ubiquitin-dependent protein catabolic process	FAK2_HUMAN,FAK1_HUMAN
2	GO:0046826	P:negative regulation of protein export from nucleus	BARD1_HUMAN,THIO_HUMAN
2	GO:0043403	P:skeletal muscle tissue regeneration	GPX1_HUMAN,MTPN_HUMAN
2	GO:0043409	P:negative regulation of MAPK cascade	APC_HUMAN,PSD10_HUMAN
2	GO:0072593	P:reactive oxygen species metabolic process	NNTM_HUMAN,PRDX4_HUMAN
2	GO:0051276	P:chromosome organization	APC_HUMAN,DNLI4_HUMAN
2	GO:0033628	P:regulation of cell adhesion mediated by integrin	PTN11_HUMAN,FAK1_HUMAN
2	GO:0045116	P:protein neddylation	UBC12_HUMAN,UBE2F_HUMAN
2	GO:0045806	P:negative regulation of endocytosis	PACN1_HUMAN,PACN3_HUMAN
2	GO:0045022	P:early endosome to late endosome transport	ANR27_HUMAN,RAB7A_HUMAN
2	GO:0051693	P:actin filament capping	SPTB1_HUMAN,SPTN1_HUMAN
2	GO:0006810	P:transport	HERC1_HUMAN,GNAI3_HUMAN
2	GO:0006952	P:defense response	CSF3R_HUMAN,RON_HUMAN
2	GO:0008090	P:retrograde axon cargo transport	NDEL1_HUMAN,DYST_HUMAN
2	GO:0001958	P:endochondral ossification	CBS_HUMAN,GNAS1_HUMAN
2	GO:0042110	P:T cell activation	VAV_HUMAN,INAR1_HUMAN
2	GO:0007021	P:tubulin complex assembly	TBCA_HUMAN,ARL2_HUMAN
2	GO:0007020	P:microtubule nucleation	TBG2_HUMAN,TBG1_HUMAN
2	GO:0010501	P:RNA secondary structure unwinding	DDX3X_HUMAN,DX39B_HUMAN
2	GO:0046639	P:negative regulation of alpha-beta T cell differentiation	SHH_HUMAN,IHH_HUMAN
2	GO:0046638	P:positive regulation of alpha-beta T cell differentiation	SHH_HUMAN,IHH_HUMAN
2	GO:0061028	P:establishment of endothelial barrier	RAP1A_HUMAN,RAP1B_HUMAN
2	GO:0060770	P:negative regulation of epithelial cell proliferation involved in prostate gland development	APC_HUMAN,CDN1B_HUMAN
2	GO:0048193	P:Golgi vesicle transport	ARL1_HUMAN,STX6_HUMAN
2	GO:0009791	P:post-embryonic development	RAB3A_HUMAN,GNAQ_HUMAN
2	GO:0045190	P:isotype switching	EXOS3_HUMAN,DNLI4_HUMAN
2	GO:0030041	P:actin filament polymerization	RAC1_HUMAN,MTSS1_HUMAN
2	GO:0001894	P:tissue homeostasis	BARD1_HUMAN,GNAS1_HUMAN
2	GO:0051090	P:regulation of sequence-specific DNA binding transcription factor activity	MK14_HUMAN,MK11_HUMAN
2	GO:0007016	P:cytoskeletal anchoring at plasma membrane	TLN1_HUMAN,TLN2_HUMAN
2	GO:0006306	P:DNA methylation	EHMT1_HUMAN,GNAS1_HUMAN
2	GO:0006309	P:apoptotic DNA fragmentation	CYC_HUMAN,AIFM1_HUMAN
2	GO:0007189	P:adenylate cyclase-activating G-protein coupled receptor signaling pathway	GNA13_HUMAN,GNAQ_HUMAN
2	GO:0061097	P:regulation of protein tyrosine kinase activity	RAP2B_HUMAN,RAP2C_HUMAN
2	GO:0006270	P:DNA replication initiation	UB2R1_HUMAN,CCNE1_HUMAN
2	GO:0010888	P:negative regulation of lipid storage	ITB3_HUMAN,IKBA_HUMAN
2	GO:0090263	P:positive regulation of canonical Wnt receptor signaling pathway	ILK_HUMAN,TNKS2_HUMAN
2	GO:0001508	P:regulation of action potential	GNA11_HUMAN,GNAQ_HUMAN
2	GO:0009306	P:protein secretion	ERP29_HUMAN,PDIA4_HUMAN
2	GO:0072384	P:organelle transport along microtubule	CDC42_HUMAN,COPG1_HUMAN
2	GO:0006878	P:cellular copper ion homeostasis	A4_HUMAN,ARF1_HUMAN
2	GO:0045216	P:cell-cell junction organization	OCLN_HUMAN,RAC1_HUMAN
2	GO:0001556	P:oocyte maturation	FAK2_HUMAN,CCNB1_HUMAN
2	GO:0042866	P:pyruvate biosynthetic process	SRR_HUMAN,SDHL_HUMAN
2	GO:0021915	P:neural tube development	PLXA2_HUMAN,NOTC1_HUMAN
2	GO:0010458	P:exit from mitosis	UBE2S_HUMAN,UBE2C_HUMAN
2	GO:0033327	P:Leydig cell differentiation	CCND1_HUMAN,DHH_HUMAN
2	GO:0034446	P:substrate adhesion-dependent cell spreading	RAC1_HUMAN,ILK_HUMAN
2	GO:0007005	P:mitochondrion organization	RAB3A_HUMAN,PRDX3_HUMAN
2	GO:0051702	P:interaction with symbiont	GPX1_HUMAN,GPX2_HUMAN
2	GO:0046326	P:positive regulation of glucose import	RHOQ_HUMAN,P85A_HUMAN
2	GO:0009880	P:embryonic pattern specification	SHH_HUMAN,IHH_HUMAN
2	GO:0009953	P:dorsal/ventral pattern formation	SHH_HUMAN,APC_HUMAN
2	GO:0009952	P:anterior/posterior pattern specification	SHH_HUMAN,APC_HUMAN
2	GO:0070830	P:tight junction assembly	APC_HUMAN,ARL2_HUMAN
2	GO:0009083	P:branched-chain amino acid catabolic process	DLDH_HUMAN,THIL_HUMAN
2	GO:0051384	P:response to glucocorticoid stimulus	RASK_HUMAN,RHOA_HUMAN
2	GO:0051149	P:positive regulation of muscle cell differentiation	CDC42_HUMAN,MK11_HUMAN
2	GO:0007052	P:mitotic spindle organization	RAN_HUMAN,RCC1_HUMAN
2	GO:0006633	P:fatty acid biosynthetic process	CBR4_HUMAN,FAS_HUMAN
2	GO:0042127	P:regulation of cell proliferation	TXNIP_HUMAN,IKBA_HUMAN
2	GO:1901888	P:regulation of cell junction assembly	RAP1A_HUMAN,RAP1B_HUMAN
2	GO:0043534	P:blood vessel endothelial cell migration	FAK2_HUMAN,GPX1_HUMAN
2	GO:0007077	P:mitotic nuclear envelope disassembly	NUPL1_HUMAN,CCNB1_HUMAN
2	GO:0035924	P:cellular response to vascular endothelial growth factor stimulus	MK14_HUMAN,NOTC1_HUMAN
2	GO:0034097	P:response to cytokine stimulus	A1AT_HUMAN,GNAO_HUMAN
2	GO:0042307	P:positive regulation of protein import into nucleus	SHH_HUMAN,MK14_HUMAN
2	GO:0051607	P:defense response to virus	DDX41_HUMAN,INAR1_HUMAN
2	GO:0090201	P:negative regulation of release of cytochrome c from mitochondria	GPX1_HUMAN,PSD10_HUMAN
2	GO:0043001	P:Golgi to plasma membrane protein transport	RAB26_HUMAN,RAB31_HUMAN
2	GO:0050771	P:negative regulation of axonogenesis	RHOA_HUMAN,FAK1_HUMAN
2	GO:0048208	P:COPII vesicle coating	SAR1B_HUMAN,KLH12_HUMAN
2	GO:0048754	P:branching morphogenesis of an epithelial tube	MET_HUMAN,NOTC1_HUMAN
2	GO:0042462	P:eye photoreceptor cell development	GNAT1_HUMAN,RPGR_HUMAN
2	GO:0010332	P:response to gamma radiation	GPX1_HUMAN,DNLI4_HUMAN
2	GO:0032008	P:positive regulation of TOR signaling cascade	RRAGD_HUMAN,RHEB_HUMAN
2	GO:0071850	P:mitotic cell cycle arrest	CDN1B_HUMAN,PNPT1_HUMAN
2	GO:0016042	P:lipid catabolic process	PLCE1_HUMAN,PLCB2_HUMAN
2	GO:0071455	P:cellular response to hyperoxia	TRXR1_HUMAN,THIO_HUMAN
2	GO:0071456	P:cellular response to hypoxia	CBS_HUMAN,CCNB1_HUMAN
2	GO:0032012	P:regulation of ARF protein signal transduction	CYH3_HUMAN,IQEC1_HUMAN
2	GO:0051764	P:actin crosslink formation	DPYL3_HUMAN,BAIP2_HUMAN
2	GO:0043491	P:protein kinase B signaling cascade	ILK_HUMAN,PK3CA_HUMAN
2	GO:0045638	P:negative regulation of myeloid cell differentiation	FAK2_HUMAN,IKBA_HUMAN
2	GO:0045634	P:regulation of melanocyte differentiation	GNA11_HUMAN,GNAQ_HUMAN
2	GO:0010613	P:positive regulation of cardiac muscle hypertrophy	MTPN_HUMAN,IL6RB_HUMAN
2	GO:0060174	P:limb bud formation	PLXA2_HUMAN,SHH_HUMAN
2	GO:0010942	P:positive regulation of cell death	TRXR1_HUMAN,CDN1B_HUMAN
2	GO:0042475	P:odontogenesis of dentin-containing tooth	SHH_HUMAN,CSF3R_HUMAN
2	GO:0048102	P:autophagic cell death	CDN1B_HUMAN,CDN2D_HUMAN
2	GO:0090162	P:establishment of epithelial cell polarity	CYH3_HUMAN,ARF6_HUMAN
2	GO:0009609	P:response to symbiotic bacterium	GPX1_HUMAN,GPX2_HUMAN
2	GO:2000379	P:positive regulation of reactive oxygen species metabolic process	FAK2_HUMAN,MK14_HUMAN
2	GO:0070207	P:protein homotrimerization	MIF_HUMAN,PNPT1_HUMAN
2	GO:0032481	P:positive regulation of type I interferon production	DDX41_HUMAN,IKBA_HUMAN
2	GO:0032480	P:negative regulation of type I interferon production	UB2D3_HUMAN,UB2L6_HUMAN
2	GO:0016079	P:synaptic vesicle exocytosis	RAB3A_HUMAN,STX12_HUMAN
2	GO:0034259	P:negative regulation of Rho GTPase activity	RASH_HUMAN,GMIP_HUMAN
2	GO:0033209	P:tumor necrosis factor-mediated signaling pathway	FAK2_HUMAN,TXD17_HUMAN
2	GO:0042073	P:intraflagellar transport	RPGR_HUMAN,ARL3_HUMAN
2	GO:0030318	P:melanocyte differentiation	MYO5A_HUMAN,RB27A_HUMAN
2	GO:0035235	P:ionotropic glutamate receptor signaling pathway	CD5R1_HUMAN,A4_HUMAN
2	GO:0060020	P:Bergmann glial cell differentiation	SHH_HUMAN,VIME_HUMAN
2	GO:0034329	P:cell junction assembly	ILK_HUMAN,PVR_HUMAN
2	GO:0006099	P:tricarboxylic acid cycle	DLDH_HUMAN,NNTM_HUMAN
2	GO:0006096	P:glycolysis	G3P_HUMAN,G3PT_HUMAN
2	GO:0006521	P:regulation of cellular amino acid metabolic process	PSME1_HUMAN,PSD10_HUMAN
2	GO:0008104	P:protein localization	RAB35_HUMAN,ERCC3_HUMAN
2	GO:0007612	P:learning	KAP3_HUMAN,AMPH_HUMAN
2	GO:0007610	P:behavior	GNAQ_HUMAN,GNAS1_HUMAN
2	GO:0007611	P:learning or memory	ABI2_HUMAN,KAP1_HUMAN
2	GO:0090004	P:positive regulation of establishment of protein localization to plasma membrane	ARF6_HUMAN,P85A_HUMAN
2	GO:0042446	P:hormone biosynthetic process	ADX_HUMAN,IOD3_HUMAN
2	GO:0010310	P:regulation of hydrogen peroxide metabolic process	RAC1_HUMAN,RAC2_HUMAN
2	GO:0031663	P:lipopolysaccharide-mediated signaling pathway	MK14_HUMAN,IKBA_HUMAN
2	GO:0010165	P:response to X-ray	CCND1_HUMAN,DNLI4_HUMAN
2	GO:0006895	P:Golgi to endosome transport	RAB14_HUMAN,RAB9B_HUMAN
2	GO:0070059	P:intrinsic apoptotic signaling pathway in response to endoplasmic reticulum stress	DJC10_HUMAN,AIFM1_HUMAN
2	GO:2000145	P:regulation of cell motility	PKN1_HUMAN,RAF1_HUMAN
2	GO:0032967	P:positive regulation of collagen biosynthetic process	PRDX5_HUMAN,IHH_HUMAN
2	GO:0021955	P:central nervous system neuron axonogenesis	NDEL1_HUMAN,FAK1_HUMAN
2	GO:0034332	P:adherens junction organization	CDC42_HUMAN,PVR_HUMAN
2	GO:0016539	P:intein-mediated protein splicing	SHH_HUMAN,IHH_HUMAN
2	GO:0043542	P:endothelial cell migration	PK3CA_HUMAN,FAK1_HUMAN
2	GO:0030182	P:neuron differentiation	MTPN_HUMAN,AIFM1_HUMAN
2	GO:0042220	P:response to cocaine	FAK2_HUMAN,DPYL2_HUMAN
2	GO:0005975	P:carbohydrate metabolic process	NUPL1_HUMAN,BGLR_HUMAN
2	GO:0006413	P:translational initiation	IF4A1_HUMAN,RL30_HUMAN
2	GO:0000245	P:spliceosomal complex assembly	TXN4A_HUMAN,DX39B_HUMAN
2	GO:0030509	P:BMP signaling pathway	UB2D3_HUMAN,UB2D1_HUMAN
2	GO:0031584	P:activation of phospholipase D activity	ARL1_HUMAN,GNA13_HUMAN
2	GO:0031274	P:positive regulation of pseudopodium assembly	APC_HUMAN,CDC42_HUMAN
2	GO:0008631	P:intrinsic apoptotic signaling pathway in response to oxidative stress	GPX1_HUMAN,DBLOH_HUMAN
2	GO:0007569	P:cell aging	MIF_HUMAN,ILK_HUMAN
2	GO:0060396	P:growth hormone receptor signaling pathway	P85A_HUMAN,FAK1_HUMAN
2	GO:0051101	P:regulation of DNA binding	CSK2B_HUMAN,BCL3_HUMAN
2	GO:0042981	P:regulation of apoptotic process	SHH_HUMAN,ACTN4_HUMAN
2	GO:0006950	P:response to stress	FAK2_HUMAN,TMX1_HUMAN
2	GO:0048010	P:vascular endothelial growth factor receptor signaling pathway	FAK2_HUMAN,MK14_HUMAN
2	GO:0003382	P:epithelial cell morphogenesis	RAC1_HUMAN,IHH_HUMAN
2	GO:0071407	P:cellular response to organic cyclic compound	CDN1B_HUMAN,CCNB1_HUMAN
2	GO:0002474	P:antigen processing and presentation of peptide antigen via MHC class I	UBE2A_HUMAN,SAR1B_HUMAN
2	GO:0030330	P:DNA damage response, signal transduction by p53 class mediator	BCL3_HUMAN,MIF_HUMAN
2	GO:0034614	P:cellular response to reactive oxygen species	PRDX5_HUMAN,AGAP3_HUMAN
2	GO:0051642	P:centrosome localization	PLXA2_HUMAN,NDEL1_HUMAN
2	GO:0051488	P:activation of anaphase-promoting complex activity	UBE2S_HUMAN,UBE2C_HUMAN
2	GO:0043200	P:response to amino acid stimulus	SDHL_HUMAN,RHOA_HUMAN
2	GO:0043280	P:positive regulation of cysteine-type endopeptidase activity involved in apoptotic process	DDX3X_HUMAN,RHOA_HUMAN
2	GO:0030049	P:muscle filament sliding	DMD_HUMAN,VIME_HUMAN
2	GO:0010977	P:negative regulation of neuron projection development	DPYL3_HUMAN,VIME_HUMAN
2	GO:0030513	P:positive regulation of BMP signaling pathway	ILK_HUMAN,NOTC1_HUMAN
2	GO:0045109	P:intermediate filament organization	SHH_HUMAN,VIME_HUMAN
2	GO:0060045	P:positive regulation of cardiac muscle cell proliferation	NOTC1_HUMAN,CCNB1_HUMAN
2	GO:0048711	P:positive regulation of astrocyte differentiation	IL6RB_HUMAN,NOTC1_HUMAN
2	GO:0006614	P:SRP-dependent cotranslational protein targeting to membrane	SRPRB_HUMAN,RL30_HUMAN
2	GO:0000038	P:very long-chain fatty acid metabolic process	THIK_HUMAN,PEX5_HUMAN
2	GO:0043518	P:negative regulation of DNA damage response, signal transduction by p53 class mediator	MIF_HUMAN,PSD10_HUMAN
2	GO:0051000	P:positive regulation of nitric-oxide synthase activity	FAK2_HUMAN,RASK_HUMAN
2	GO:0002862	P:negative regulation of inflammatory response to antigenic stimulus	GPX1_HUMAN,GPX2_HUMAN
2	GO:0010994	P:free ubiquitin chain polymerization	UBE2S_HUMAN,UBE2C_HUMAN
2	GO:0008635	P:activation of cysteine-type endopeptidase activity involved in apoptotic process by cytochrome c	CYC_HUMAN,DBLOH_HUMAN
2	GO:0007568	P:aging	SRR_HUMAN,GNAO_HUMAN
2	GO:0040008	P:regulation of growth	UB2E3_HUMAN,IHH_HUMAN
2	GO:0010745	P:negative regulation of macrophage derived foam cell differentiation	ITB3_HUMAN,IKBA_HUMAN
2	GO:0019372	P:lipoxygenase pathway	GPX1_HUMAN,GPX4_HUMAN
2	GO:0071230	P:cellular response to amino acid stimulus	RRAGD_HUMAN,RRAGC_HUMAN
2	GO:0001933	P:negative regulation of protein phosphorylation	CCNB1_HUMAN,DJC10_HUMAN
1	GO:0035773	P:insulin secretion involved in cellular response to glucose stimulus	RB11B_HUMAN
1	GO:0051496	P:positive regulation of stress fiber assembly	RHOA_HUMAN
1	GO:0051495	P:positive regulation of cytoskeleton organization	PLXA3_HUMAN
1	GO:0007080	P:mitotic metaphase plate congression	CCNB1_HUMAN
1	GO:0030857	P:negative regulation of epithelial cell differentiation	CCND1_HUMAN
1	GO:0030858	P:positive regulation of epithelial cell differentiation	APC_HUMAN
1	GO:0006284	P:base-excision repair	FEN1_HUMAN
1	GO:0006283	P:transcription-coupled nucleotide-excision repair	ERCC3_HUMAN
1	GO:0045859	P:regulation of protein kinase activity	CDC42_HUMAN
1	GO:0030299	P:intestinal cholesterol absorption	LDLR_HUMAN
1	GO:0009887	P:organ morphogenesis	RASH_HUMAN
1	GO:0002675	P:positive regulation of acute inflammatory response	IL6RB_HUMAN
1	GO:0042088	P:T-helper 1 type immune response	BCL3_HUMAN
1	GO:1900169	P:regulation of glucocorticoid mediated signaling pathway	AKP13_HUMAN
1	GO:0040029	P:regulation of gene expression, epigenetic	GPX1_HUMAN
1	GO:0051782	P:negative regulation of cell division	TXNIP_HUMAN
1	GO:0006378	P:mRNA polyadenylation	A4_HUMAN
1	GO:0048565	P:digestive tract development	CCNB1_HUMAN
1	GO:0060266	P:negative regulation of respiratory burst involved in inflammatory response	DUS10_HUMAN
1	GO:0048568	P:embryonic organ development	EPN1_HUMAN
1	GO:0006590	P:thyroid hormone generation	IOD3_HUMAN
1	GO:0072332	P:intrinsic apoptotic signaling pathway by p53 class mediator	DDX5_HUMAN
1	GO:0042552	P:myelination	MYO5A_HUMAN
1	GO:0015991	P:ATP hydrolysis coupled proton transport	ATPB_HUMAN
1	GO:0060463	P:lung lobe morphogenesis	SHH_HUMAN
1	GO:0043148	P:mitotic spindle stabilization	CCNB1_HUMAN
1	GO:0007626	P:locomotory behavior	GNAO_HUMAN
1	GO:0048706	P:embryonic skeletal system development	SHH_HUMAN
1	GO:0007623	P:circadian rhythm	DDX5_HUMAN
1	GO:0048709	P:oligodendrocyte differentiation	CDN2C_HUMAN
1	GO:0006622	P:protein targeting to lysosome	RAB7A_HUMAN
1	GO:0035025	P:positive regulation of Rho protein signal transduction	RAC1_HUMAN
1	GO:0009266	P:response to temperature stimulus	TRPV3_HUMAN
1	GO:0002053	P:positive regulation of mesenchymal cell proliferation	IHH_HUMAN
1	GO:0002052	P:positive regulation of neuroblast proliferation	SHH_HUMAN
1	GO:0006029	P:proteoglycan metabolic process	IHH_HUMAN
1	GO:0048814	P:regulation of dendrite morphogenesis	RAP2A_HUMAN
1	GO:0051124	P:synaptic growth at neuromuscular junction	A4_HUMAN
1	GO:0010001	P:glial cell differentiation	NOTC1_HUMAN
1	GO:0030704	P:vitelline membrane formation	IHH_HUMAN
1	GO:0046887	P:positive regulation of hormone secretion	PTN11_HUMAN
1	GO:0007405	P:neuroblast proliferation	SHH_HUMAN
1	GO:0032369	P:negative regulation of lipid transport	ITB3_HUMAN
1	GO:0018107	P:peptidyl-threonine phosphorylation	CD5R1_HUMAN
1	GO:0032288	P:myelin assembly	ILK_HUMAN
1	GO:0022400	P:regulation of rhodopsin mediated signaling pathway	GNAT1_HUMAN
1	GO:0045445	P:myoblast differentiation	SHH_HUMAN
1	GO:0031100	P:organ regeneration	CCND1_HUMAN
1	GO:2000111	P:positive regulation of macrophage apoptotic process	CD2A1_HUMAN
1	GO:0032212	P:positive regulation of telomere maintenance via telomerase	TNKS2_HUMAN
1	GO:2000627	P:positive regulation of miRNA catabolic process	PNPT1_HUMAN
1	GO:0051272	P:positive regulation of cellular component movement	ACTN4_HUMAN
1	GO:0010592	P:positive regulation of lamellipodium assembly	RAC1_HUMAN
1	GO:0010594	P:regulation of endothelial cell migration	FAK1_HUMAN
1	GO:0010596	P:negative regulation of endothelial cell migration	KRIT1_HUMAN
1	GO:0040018	P:positive regulation of multicellular organism growth	PEX5_HUMAN
1	GO:0051279	P:regulation of release of sequestered calcium ion into cytosol	FAK2_HUMAN
1	GO:0003270	P:Notch signaling pathway involved in regulation of secondary heart field cardioblast proliferation	NOTC1_HUMAN
1	GO:0001836	P:release of cytochrome c from mitochondria	1433S_HUMAN
1	GO:0003273	P:cell migration involved in endocardial cushion formation	NOTC1_HUMAN
1	GO:0014858	P:positive regulation of skeletal muscle cell proliferation	SHH_HUMAN
1	GO:0010752	P:regulation of cGMP-mediated signaling	FAK2_HUMAN
1	GO:0010758	P:regulation of macrophage chemotaxis	FAK2_HUMAN
1	GO:0032755	P:positive regulation of interleukin-6 production	MK13_HUMAN
1	GO:0033088	P:negative regulation of immature T cell proliferation in thymus	IHH_HUMAN
1	GO:2000249	P:regulation of actin cytoskeleton reorganization	FAK2_HUMAN
1	GO:0033085	P:negative regulation of T cell differentiation in thymus	IHH_HUMAN
1	GO:0007163	P:establishment or maintenance of cell polarity	CDC42_HUMAN
1	GO:0002455	P:humoral immune response mediated by circulating immunoglobulin	BCL3_HUMAN
1	GO:0002906	P:negative regulation of mature B cell apoptotic process	MIF_HUMAN
1	GO:0016188	P:synaptic vesicle maturation	RAB3A_HUMAN
1	GO:0007368	P:determination of left/right symmetry	ARL6_HUMAN
1	GO:0007369	P:gastrulation	DLDH_HUMAN
1	GO:0060857	P:establishment of glial blood-brain barrier	DMD_HUMAN
1	GO:0045662	P:negative regulation of myoblast differentiation	NOTC1_HUMAN
1	GO:0045668	P:negative regulation of osteoblast differentiation	NOTC1_HUMAN
1	GO:0051668	P:localization within membrane	RAC1_HUMAN
1	GO:0051463	P:negative regulation of cortisol secretion	PTN11_HUMAN
1	GO:0097178	P:ruffle assembly	RAC1_HUMAN
1	GO:0016560	P:protein import into peroxisome matrix, docking	PEX5_HUMAN
1	GO:0016561	P:protein import into peroxisome matrix, translocation	PEX5_HUMAN
1	GO:0045715	P:negative regulation of low-density lipoprotein particle receptor biosynthetic process	ITB3_HUMAN
1	GO:0045840	P:positive regulation of mitosis	TERF1_HUMAN
1	GO:0006297	P:nucleotide-excision repair, DNA gap filling	DNLI4_HUMAN
1	GO:0030449	P:regulation of complement activation	CFAB_HUMAN
1	GO:0006563	P:L-serine metabolic process	SRR_HUMAN
1	GO:0042098	P:T cell proliferation	CCND3_HUMAN
1	GO:0006370	P:7-methylguanosine mRNA capping	ERCC3_HUMAN
1	GO:0006361	P:transcription initiation from RNA polymerase I promoter	ERCC3_HUMAN
1	GO:0006362	P:transcription elongation from RNA polymerase I promoter	ERCC3_HUMAN
1	GO:0006366	P:transcription from RNA polymerase II promoter	CCNK_HUMAN
1	GO:0032880	P:regulation of protein localization	RAB14_HUMAN
1	GO:0007186	P:G-protein coupled receptor signaling pathway	RPGF4_HUMAN
1	GO:0048554	P:positive regulation of metalloenzyme activity	CDC42_HUMAN
1	GO:0048557	P:embryonic digestive tract morphogenesis	IHH_HUMAN
1	GO:0045821	P:positive regulation of glycolysis	G3PT_HUMAN
1	GO:0060071	P:Wnt receptor signaling pathway, planar cell polarity pathway	RAC1_HUMAN
1	GO:0061078	P:positive regulation of prostaglandin secretion involved in immune response	MIF_HUMAN
1	GO:0010916	P:negative regulation of very-low-density lipoprotein particle clearance	AMRP_HUMAN
1	GO:0034014	P:response to triglyceride	A1AT_HUMAN
1	GO:0034383	P:low-density lipoprotein particle clearance	LDLR_HUMAN
1	GO:0009812	P:flavonoid metabolic process	NCPR_HUMAN
1	GO:0001942	P:hair follicle development	APC_HUMAN
1	GO:0008054	P:cyclin catabolic process	UBE2C_HUMAN
1	GO:1902042	P:negative regulation of extrinsic apoptotic signaling pathway via death domain receptors	GPX1_HUMAN
1	GO:0006635	P:fatty acid beta-oxidation	PEX5_HUMAN
1	GO:0060612	P:adipose tissue development	THIL_HUMAN
1	GO:0090344	P:negative regulation of cell aging	MIF_HUMAN
1	GO:0090287	P:regulation of cellular response to growth factor stimulus	DMD_HUMAN
1	GO:0072017	P:distal tubule development	NOTC1_HUMAN
1	GO:0002026	P:regulation of the force of heart contraction	GLRX3_HUMAN
1	GO:0002027	P:regulation of heart rate	DMD_HUMAN
1	GO:0048609	P:multicellular organismal reproductive process	PTN11_HUMAN
1	GO:0097094	P:craniofacial suture morphogenesis	RAB23_HUMAN
1	GO:0014065	P:phosphatidylinositol 3-kinase cascade	P85A_HUMAN
1	GO:0090135	P:actin filament branching	CDC42_HUMAN
1	GO:0031623	P:receptor internalization	RAB31_HUMAN
1	GO:0045064	P:T-helper 2 cell differentiation	BCL3_HUMAN
1	GO:0045069	P:regulation of viral genome replication	DDX5_HUMAN
1	GO:0019430	P:removal of superoxide radicals	PRDX1_HUMAN
1	GO:0055015	P:ventricular cardiac muscle cell development	CCNB1_HUMAN
1	GO:0006968	P:cellular defense response	RAB23_HUMAN
1	GO:0045124	P:regulation of bone resorption	ITB3_HUMAN
1	GO:0048041	P:focal adhesion assembly	FAK2_HUMAN
1	GO:0001649	P:osteoblast differentiation	IHH_HUMAN
1	GO:0031536	P:positive regulation of exit from mitosis	UBE2C_HUMAN
1	GO:0043627	P:response to estrogen stimulus	CCND1_HUMAN
1	GO:0008344	P:adult locomotory behavior	A4_HUMAN
1	GO:0010614	P:negative regulation of cardiac muscle hypertrophy	GLRX3_HUMAN
1	GO:0042976	P:activation of Janus kinase activity	FAK2_HUMAN
1	GO:0032436	P:positive regulation of proteasomal ubiquitin-dependent protein catabolic process	PSD10_HUMAN
1	GO:0019730	P:antimicrobial humoral response	BCL3_HUMAN
1	GO:0032927	P:positive regulation of activin receptor signaling pathway	CSK2B_HUMAN
1	GO:0021510	P:spinal cord development	DPYL2_HUMAN
1	GO:0060916	P:mesenchymal cell proliferation involved in lung development	SHH_HUMAN
1	GO:0016999	P:antibiotic metabolic process	THIO_HUMAN
1	GO:0040023	P:establishment of nucleus localization	FAK1_HUMAN
1	GO:0007212	P:dopamine receptor signaling pathway	GNAO_HUMAN
1	GO:0070431	P:nucleotide-binding oligomerization domain containing 2 signaling pathway	IKBA_HUMAN
1	GO:0007215	P:glutamate receptor signaling pathway	GNAQ_HUMAN
1	GO:0032728	P:positive regulation of interferon-beta production	DDX3X_HUMAN
1	GO:0072498	P:embryonic skeletal joint development	IHH_HUMAN
1	GO:0033092	P:positive regulation of immature T cell proliferation in thymus	SHH_HUMAN
1	GO:0007176	P:regulation of epidermal growth factor-activated receptor activity	A4_HUMAN
1	GO:0007174	P:epidermal growth factor catabolic process	RAB7A_HUMAN
1	GO:0043434	P:response to peptide hormone stimulus	GNAI1_HUMAN
1	GO:0016199	P:axon midline choice point recognition	A4_HUMAN
1	GO:0070507	P:regulation of microtubule cytoskeleton organization	CD5R1_HUMAN
1	GO:0021680	P:cerebellar Purkinje cell layer development	GRP78_HUMAN
1	GO:0033673	P:negative regulation of kinase activity	PRDX3_HUMAN
1	GO:0042391	P:regulation of membrane potential	DLDH_HUMAN
1	GO:2000812	P:regulation of barbed-end actin filament capping	MTPN_HUMAN
1	GO:2000630	P:positive regulation of miRNA metabolic process	RASH_HUMAN
1	GO:0043388	P:positive regulation of DNA binding	THIO_HUMAN
1	GO:0048701	P:embryonic cranial skeleton morphogenesis	GNAS1_HUMAN
1	GO:0042159	P:lipoprotein catabolic process	LDLR_HUMAN
1	GO:0016574	P:histone ubiquitination	UBE2N_HUMAN
1	GO:0030878	P:thyroid gland development	SHH_HUMAN
1	GO:0006621	P:protein retention in ER lumen	PDIA3_HUMAN
1	GO:0050810	P:regulation of steroid biosynthetic process	DHH_HUMAN
1	GO:0030279	P:negative regulation of ossification	NOTC1_HUMAN
1	GO:0000083	P:regulation of transcription involved in G1/S transition of mitotic cell cycle	CCNE1_HUMAN
1	GO:0097150	P:neuronal stem cell maintenance	NOTC1_HUMAN
1	GO:1900180	P:regulation of protein localization to nucleus	SHH_HUMAN
1	GO:0060768	P:regulation of epithelial cell proliferation involved in prostate gland development	NOTC1_HUMAN
1	GO:0001654	P:eye development	RAB18_HUMAN
1	GO:0032237	P:activation of store-operated calcium channel activity	STIM1_HUMAN
1	GO:0003184	P:pulmonary valve morphogenesis	NOTC1_HUMAN
1	GO:0061081	P:positive regulation of myeloid leukocyte cytokine production involved in immune response	MIF_HUMAN
1	GO:0003181	P:atrioventricular valve morphogenesis	NOTC1_HUMAN
1	GO:0007194	P:negative regulation of adenylate cyclase activity	GNAI3_HUMAN
1	GO:0032211	P:negative regulation of telomere maintenance via telomerase	TERF1_HUMAN
1	GO:0035020	P:regulation of Rac protein signal transduction	ARF6_HUMAN
1	GO:0030011	P:maintenance of cell polarity	DYST_HUMAN
1	GO:0086001	P:regulation of cardiac muscle cell action potential	DMD_HUMAN
1	GO:0034393	P:positive regulation of smooth muscle cell apoptotic process	CD2A1_HUMAN
1	GO:0043369	P:CD4-positive or CD8-positive, alpha-beta T cell lineage commitment	SHH_HUMAN
1	GO:0060445	P:branching involved in salivary gland morphogenesis	SHH_HUMAN
1	GO:0060447	P:bud outgrowth involved in lung branching	SHH_HUMAN
1	GO:0009249	P:protein lipoylation	ACPM_HUMAN
1	GO:0060623	P:regulation of chromosome condensation	CCNB1_HUMAN
1	GO:0070198	P:protein localization to chromosome, telomeric region	TNKS2_HUMAN
1	GO:0048549	P:positive regulation of pinocytosis	ACTN4_HUMAN
1	GO:0048617	P:embryonic foregut morphogenesis	SHH_HUMAN
1	GO:0021522	P:spinal cord motor neuron differentiation	SHH_HUMAN
1	GO:0048790	P:maintenance of presynaptic active zone structure	RAB3A_HUMAN
1	GO:0031630	P:regulation of synaptic vesicle fusion to presynaptic membrane	RAB3A_HUMAN
1	GO:0090385	P:phagosome-lysosome fusion	RAB7A_HUMAN
1	GO:0048813	P:dendrite morphogenesis	RAC1_HUMAN
1	GO:0090383	P:phagosome acidification	RAB7A_HUMAN
1	GO:0002328	P:pro-B cell differentiation	DNLI4_HUMAN
1	GO:0002320	P:lymphoid progenitor cell differentiation	SHH_HUMAN
1	GO:0006914	P:autophagy	RB33B_HUMAN
1	GO:0006911	P:phagocytosis, engulfment	BIN2_HUMAN
1	GO:0036092	P:phosphatidylinositol-3-phosphate biosynthetic process	P85B_HUMAN
1	GO:0018345	P:protein palmitoylation	ZDH17_HUMAN
1	GO:0006826	P:iron ion transport	SRPRB_HUMAN
1	GO:0006825	P:copper ion transport	CUTC_HUMAN
1	GO:0009755	P:hormone-mediated signaling pathway	PTN11_HUMAN
1	GO:2000134	P:negative regulation of G1/S transition of mitotic cell cycle	KANK2_HUMAN
1	GO:0001580	P:detection of chemical stimulus involved in sensory perception of bitter taste	GNAT1_HUMAN
1	GO:0007498	P:mesoderm development	MESD_HUMAN
1	GO:0042346	P:positive regulation of NF-kappaB import into nucleus	RHOA_HUMAN
1	GO:0070584	P:mitochondrion morphogenesis	PNPT1_HUMAN
1	GO:0021831	P:embryonic olfactory bulb interneuron precursor migration	RAC1_HUMAN
1	GO:0019722	P:calcium-mediated signaling	PLCE1_HUMAN
1	GO:0040032	P:post-embryonic body morphogenesis	GNAS1_HUMAN
1	GO:0003213	P:cardiac right atrium morphogenesis	NOTC1_HUMAN
1	GO:0003214	P:cardiac left ventricle morphogenesis	NOTC1_HUMAN
1	GO:0060904	P:regulation of protein folding in endoplasmic reticulum	GRP78_HUMAN
1	GO:0070427	P:nucleotide-binding oligomerization domain containing 1 signaling pathway	IKBA_HUMAN
1	GO:0007200	P:phospholipase C-activating G-protein coupled receptor signaling pathway	PLCE1_HUMAN
1	GO:0045415	P:negative regulation of interleukin-8 biosynthetic process	BCL3_HUMAN
1	GO:0007205	P:protein kinase C-activating G-protein coupled receptor signaling pathway	PLCE1_HUMAN
1	GO:0003219	P:cardiac right ventricle formation	NOTC1_HUMAN
1	GO:0019346	P:transsulfuration	CBS_HUMAN
1	GO:0019432	P:triglyceride biosynthetic process	FAS_HUMAN
1	GO:0019343	P:cysteine biosynthetic process via cystathionine	CBS_HUMAN
1	GO:0010739	P:positive regulation of protein kinase A signaling cascade	MIF_HUMAN
1	GO:0070423	P:nucleotide-binding oligomerization domain containing signaling pathway	UBE2N_HUMAN
1	GO:2000266	P:regulation of blood coagulation, intrinsic pathway	ANT3_HUMAN
1	GO:0038066	P:p38MAPK cascade	MK14_HUMAN
1	GO:0007342	P:fusion of sperm to egg plasma membrane	IPSP_HUMAN
1	GO:0001967	P:suckling behavior	A4_HUMAN
1	GO:0061136	P:regulation of proteasomal protein catabolic process	GPX1_HUMAN
1	GO:0071174	P:mitotic spindle checkpoint	CCNB1_HUMAN
1	GO:0033601	P:positive regulation of mammary gland epithelial cell proliferation	CCND1_HUMAN
1	GO:0043393	P:regulation of protein binding	A4_HUMAN
1	GO:0042149	P:cellular response to glucose starvation	GRP78_HUMAN
1	GO:0043551	P:regulation of phosphatidylinositol 3-kinase activity	P85B_HUMAN
1	GO:0035115	P:embryonic forelimb morphogenesis	SHH_HUMAN
1	GO:2000008	P:regulation of protein localization to cell surface	RB11B_HUMAN
1	GO:0045739	P:positive regulation of DNA repair	UBE2N_HUMAN
1	GO:0003180	P:aortic valve morphogenesis	NOTC1_HUMAN
1	GO:0050803	P:regulation of synapse structure and activity	A4_HUMAN
1	GO:0002090	P:regulation of receptor internalization	SH3G2_HUMAN
1	GO:0050806	P:positive regulation of synaptic transmission	FAK1_HUMAN
1	GO:0035148	P:tube formation	NOTC1_HUMAN
1	GO:0050919	P:negative chemotaxis	PLXA3_HUMAN
1	GO:0033280	P:response to vitamin D	CDN2D_HUMAN
1	GO:0043087	P:regulation of GTPase activity	VAV_HUMAN
1	GO:0006344	P:maintenance of chromatin silencing	UBE2B_HUMAN
1	GO:1900220	P:semaphorin-plexin signaling pathway involved in bone trabecula morphogenesis	PLXB1_HUMAN
1	GO:1900222	P:negative regulation of beta-amyloid clearance	AMRP_HUMAN
1	GO:0003192	P:mitral valve formation	NOTC1_HUMAN
1	GO:0003198	P:epithelial to mesenchymal transition involved in endocardial cushion formation	NOTC1_HUMAN
1	GO:0010288	P:response to lead ion	A1AT_HUMAN
1	GO:0060052	P:neurofilament cytoskeleton organization	NDEL1_HUMAN
1	GO:0035526	P:retrograde transport, plasma membrane to Golgi	RAB43_HUMAN
1	GO:0086013	P:membrane repolarization involved in regulation of cardiac muscle cell action potential	1433E_HUMAN
1	GO:0086010	P:membrane depolarization involved in regulation of action potential	1433F_HUMAN
1	GO:0046580	P:negative regulation of Ras protein signal transduction	RASA1_HUMAN
1	GO:2001057	P:reactive nitrogen species metabolic process	PRDX5_HUMAN
1	GO:0045860	P:positive regulation of protein kinase activity	FAK1_HUMAN
1	GO:0060459	P:left lung development	SHH_HUMAN
1	GO:0060458	P:right lung development	SHH_HUMAN
1	GO:0006651	P:diacylglycerol biosynthetic process	PLCE1_HUMAN
1	GO:2001214	P:positive regulation of vasculogenesis	RAP1A_HUMAN
1	GO:0033986	P:response to methanol	A1AT_HUMAN
1	GO:0048843	P:negative regulation of axon extension involved in axon guidance	PLXA3_HUMAN
1	GO:0007228	P:positive regulation of hh target transcription factor activity	SHH_HUMAN
1	GO:0048536	P:spleen development	BCL3_HUMAN
1	GO:0045060	P:negative thymic T cell selection	SHH_HUMAN
1	GO:0048666	P:neuron development	IHH_HUMAN
1	GO:0048664	P:neuron fate determination	CDC42_HUMAN
1	GO:0048662	P:negative regulation of smooth muscle cell proliferation	ILK_HUMAN
1	GO:0048663	P:neuron fate commitment	SHH_HUMAN
1	GO:0048661	P:positive regulation of smooth muscle cell proliferation	FAK1_HUMAN
1	GO:0048669	P:collateral sprouting in absence of injury	A4_HUMAN
1	GO:0006259	P:DNA metabolic process	RAN_HUMAN
1	GO:0060125	P:negative regulation of growth hormone secretion	PTN11_HUMAN
1	GO:0014049	P:positive regulation of glutamate secretion	DPYL2_HUMAN
1	GO:0042771	P:intrinsic apoptotic signaling pathway in response to DNA damage by p53 class mediator	BCL3_HUMAN
1	GO:0072102	P:glomerulus morphogenesis	MTSS1_HUMAN
1	GO:0045006	P:DNA deamination	EXOS3_HUMAN
1	GO:0090399	P:replicative senescence	CD2A1_HUMAN
1	GO:0090398	P:cellular senescence	RASH_HUMAN
1	GO:0001558	P:regulation of cell growth	PLCE1_HUMAN
1	GO:0051044	P:positive regulation of membrane protein ectodomain proteolysis	PACN3_HUMAN
1	GO:0006904	P:vesicle docking involved in exocytosis	RAB8A_HUMAN
1	GO:0043950	P:positive regulation of cAMP-mediated signaling	GNAS2_HUMAN
1	GO:0044257	P:cellular protein catabolic process	RAB12_HUMAN
1	GO:0048268	P:clathrin coat assembly	FCHO2_HUMAN
1	GO:0033540	P:fatty acid beta-oxidation using acyl-CoA oxidase	THIK_HUMAN
1	GO:0006978	P:DNA damage response, signal transduction by p53 class mediator resulting in transcription of p21 class mediator	ING4_HUMAN
1	GO:0009642	P:response to light intensity	GNAT1_HUMAN
1	GO:0021938	P:smoothened signaling pathway involved in regulation of cerebellar granule cell precursor cell proliferation	SHH_HUMAN
1	GO:0010390	P:histone monoubiquitination	UB2E1_HUMAN
1	GO:0048468	P:cell development	PEX5_HUMAN
1	GO:0002821	P:positive regulation of adaptive immune response	IL6RB_HUMAN
1	GO:0001755	P:neural crest cell migration	SHH_HUMAN
1	GO:0001756	P:somitogenesis	PLXA2_HUMAN
1	GO:0070102	P:interleukin-6-mediated signaling pathway	IL6RB_HUMAN
1	GO:0070988	P:demethylation	NCPR_HUMAN
1	GO:0010631	P:epithelial cell migration	PKN1_HUMAN
1	GO:0001893	P:maternal placenta development	PRDX3_HUMAN
1	GO:0044351	P:macropinocytosis	SNX33_HUMAN
1	GO:0006119	P:oxidative phosphorylation	ATPG_HUMAN
1	GO:0070986	P:left/right axis specification	NOTC1_HUMAN
1	GO:0060325	P:face morphogenesis	PTN11_HUMAN
1	GO:0032417	P:positive regulation of sodium:hydrogen antiporter activity	ACTN4_HUMAN
1	GO:0019083	P:viral transcription	RL30_HUMAN
1	GO:0051220	P:cytoplasmic sequestering of protein	1433B_HUMAN
1	GO:0032091	P:negative regulation of protein binding	AMRP_HUMAN
1	GO:0016601	P:Rac protein signal transduction	RHOU_HUMAN
1	GO:0032252	P:secretory granule localization	MYO5A_HUMAN
1	GO:0046856	P:phosphatidylinositol dephosphorylation	OCRL_HUMAN
1	GO:0046854	P:phosphatidylinositol phosphorylation	P85A_HUMAN
1	GO:0019882	P:antigen processing and presentation	RAB4A_HUMAN
1	GO:2000785	P:regulation of autophagic vacuole assembly	RB33B_HUMAN
1	GO:0043418	P:homocysteine catabolic process	CBS_HUMAN
1	GO:0071345	P:cellular response to cytokine stimulus	DPYL3_HUMAN
1	GO:0003334	P:keratinocyte development	CDC42_HUMAN
1	GO:0001975	P:response to amphetamine	DPYL2_HUMAN
1	GO:0001974	P:blood vessel remodeling	CBS_HUMAN
1	GO:1901741	P:positive regulation of myoblast fusion	MK14_HUMAN
1	GO:2000651	P:positive regulation of sodium ion transmembrane transporter activity	DMD_HUMAN
1	GO:2000653	P:regulation of genetic imprinting	PK3CA_HUMAN
1	GO:0043392	P:negative regulation of DNA binding	IKBA_HUMAN
1	GO:0042537	P:benzene-containing compound metabolic process	TRXR1_HUMAN
1	GO:0072583	P:clathrin-mediated endocytosis	FCHO2_HUMAN
1	GO:0042177	P:negative regulation of protein catabolic process	AGAP2_HUMAN
1	GO:0051453	P:regulation of intracellular pH	ATPB_HUMAN
1	GO:0016558	P:protein import into peroxisome matrix	PEX5_HUMAN
1	GO:0002553	P:histamine secretion by mast cell	1433Z_HUMAN
1	GO:0007602	P:phototransduction	U119A_HUMAN
1	GO:0002551	P:mast cell chemotaxis	RAC1_HUMAN
1	GO:0045746	P:negative regulation of Notch signaling pathway	IKBA_HUMAN
1	GO:0021795	P:cerebral cortex cell migration	PEX5_HUMAN
1	GO:0021794	P:thalamus development	SHH_HUMAN
1	GO:0035606	P:peptidyl-cysteine S-trans-nitrosylation	G3P_HUMAN
1	GO:0051987	P:positive regulation of attachment of spindle microtubules to kinetochore	CCNB1_HUMAN
1	GO:0003064	P:regulation of heart rate by hormone	1433E_HUMAN
1	GO:0051443	P:positive regulation of ubiquitin-protein ligase activity	UBE2N_HUMAN
1	GO:0030949	P:positive regulation of vascular endothelial growth factor receptor signaling pathway	ITB3_HUMAN
1	GO:0045927	P:positive regulation of growth	TMX1_HUMAN
1	GO:0097194	P:execution phase of apoptosis	TERF1_HUMAN
1	GO:0030035	P:microspike assembly	MTSS1_HUMAN
1	GO:0042594	P:response to starvation	THIL_HUMAN
1	GO:0050908	P:detection of light stimulus involved in visual perception	GNAT1_HUMAN
1	GO:0001881	P:receptor recycling	RB11B_HUMAN
1	GO:0022408	P:negative regulation of cell-cell adhesion	FAK1_HUMAN
1	GO:1902309	P:negative regulation of peptidyl-serine dephosphorylation	1433E_HUMAN
1	GO:0060333	P:interferon-gamma-mediated signaling pathway	PTN11_HUMAN
1	GO:0060334	P:regulation of interferon-gamma-mediated signaling pathway	PTN11_HUMAN
1	GO:0060484	P:lung-associated mesenchyme development	SHH_HUMAN
1	GO:0009912	P:auditory receptor cell fate commitment	NOTC1_HUMAN
1	GO:0000085	P:G2 phase of mitotic cell cycle	A4_HUMAN
1	GO:0050808	P:synapse organization	MYO5A_HUMAN
1	GO:0060665	P:regulation of branching involved in salivary gland morphogenesis by mesenchymal-epithelial signaling	MET_HUMAN
1	GO:0050728	P:negative regulation of inflammatory response	ANT3_HUMAN
1	GO:0050729	P:positive regulation of inflammatory response	MK13_HUMAN
1	GO:0006933	P:negative regulation of cell adhesion involved in substrate-bound cell migration	ATPB_HUMAN
1	GO:0048074	P:negative regulation of eye pigmentation	IHH_HUMAN
1	GO:2001027	P:negative regulation of endothelial cell chemotaxis	NOTC1_HUMAN
1	GO:0045104	P:intermediate filament cytoskeleton organization	DYST_HUMAN
1	GO:0006801	P:superoxide metabolic process	CBS_HUMAN
1	GO:0008088	P:axon cargo transport	A4_HUMAN
1	GO:0021819	P:layer formation in cerebral cortex	CD5R1_HUMAN
1	GO:0035988	P:chondrocyte proliferation	IHH_HUMAN
1	GO:0090400	P:stress-induced premature senescence	MK14_HUMAN
1	GO:0035986	P:senescence-associated heterochromatin focus assembly	CD2A1_HUMAN
1	GO:0007221	P:positive regulation of transcription of Notch receptor target	NOTC1_HUMAN
1	GO:0070194	P:synaptonemal complex disassembly	HSP72_HUMAN
1	GO:0070193	P:synaptonemal complex organization	UBE2B_HUMAN
1	GO:0007224	P:smoothened signaling pathway	IHH_HUMAN
1	GO:0043982	P:histone H4-K8 acetylation	ING4_HUMAN
1	GO:0043983	P:histone H4-K12 acetylation	ING4_HUMAN
1	GO:0043981	P:histone H4-K5 acetylation	ING4_HUMAN
1	GO:2000062	P:negative regulation of ureter smooth muscle cell differentiation	SHH_HUMAN
1	GO:2000063	P:positive regulation of ureter smooth muscle cell differentiation	SHH_HUMAN
1	GO:0046827	P:positive regulation of protein export from nucleus	1433S_HUMAN
1	GO:0046825	P:regulation of protein export from nucleus	PTN11_HUMAN
1	GO:0042832	P:defense response to protozoan	BCL3_HUMAN
1	GO:0006927	P:transformed cell apoptotic process	RHOB_HUMAN
1	GO:0033590	P:response to cobalamin	SDHL_HUMAN
1	GO:0038007	P:netrin-activated signaling pathway	FAK1_HUMAN
1	GO:0033598	P:mammary gland epithelial cell proliferation	CCND1_HUMAN
1	GO:0033599	P:regulation of mammary gland epithelial cell proliferation	GPX1_HUMAN
1	GO:0071803	P:positive regulation of podosome assembly	RHOA_HUMAN
1	GO:0071800	P:podosome assembly	BIN2_HUMAN
1	GO:0071375	P:cellular response to peptide hormone stimulus	NCPR_HUMAN
1	GO:0001944	P:vasculature development	PK3CA_HUMAN
1	GO:0000962	P:positive regulation of mitochondrial RNA catabolic process	PNPT1_HUMAN
1	GO:0000965	P:mitochondrial RNA 3'-end processing	PNPT1_HUMAN
1	GO:0000964	P:mitochondrial RNA 5'-end processing	PNPT1_HUMAN
1	GO:0071398	P:cellular response to fatty acid	CCNB1_HUMAN
1	GO:0021675	P:nerve development	ILK_HUMAN
1	GO:0001833	P:inner cell mass cell proliferation	NDEL1_HUMAN
1	GO:0001843	P:neural tube closure	RHG35_HUMAN
1	GO:0033136	P:serine phosphorylation of STAT3 protein	CD5R1_HUMAN
1	GO:0033137	P:negative regulation of peptidyl-serine phosphorylation	DMD_HUMAN
1	GO:0075713	P:establishment of integrated proviral latency	DNLI4_HUMAN
1	GO:0090238	P:positive regulation of arachidonic acid secretion	MIF_HUMAN
1	GO:1900087	P:positive regulation of G1/S transition of mitotic cell cycle	DDX3X_HUMAN
1	GO:0045930	P:negative regulation of mitotic cell cycle	CDN1B_HUMAN
1	GO:0060038	P:cardiac muscle cell proliferation	NOTC1_HUMAN
1	GO:0046621	P:negative regulation of organ growth	FAK1_HUMAN
1	GO:0060037	P:pharyngeal system development	PLXA2_HUMAN
1	GO:0050913	P:sensory perception of bitter taste	PLCB2_HUMAN
1	GO:0050917	P:sensory perception of umami taste	GNAT1_HUMAN
1	GO:0035295	P:tube development	ITB3_HUMAN
1	GO:0031571	P:mitotic G1 DNA damage checkpoint	CCND1_HUMAN
1	GO:0010832	P:negative regulation of myotube differentiation	NOTC1_HUMAN
1	GO:0090084	P:negative regulation of inclusion body assembly	HSP71_HUMAN
1	GO:0006470	P:protein dephosphorylation	PPP5_HUMAN
1	GO:0048469	P:cell maturation	IHH_HUMAN
1	GO:0060323	P:head morphogenesis	IHH_HUMAN
1	GO:0060326	P:cell chemotaxis	BIN2_HUMAN
1	GO:0046135	P:pyrimidine nucleoside catabolic process	DPYS_HUMAN
1	GO:0048861	P:leukemia inhibitory factor signaling pathway	IL6RB_HUMAN
1	GO:0042759	P:long-chain fatty acid biosynthetic process	MYO5A_HUMAN
1	GO:0010243	P:response to organonitrogen compound	CCND1_HUMAN
1	GO:0001309	P:age-dependent telomere shortening	TERF1_HUMAN
1	GO:0051412	P:response to corticosterone stimulus	CCND1_HUMAN
1	GO:0003016	P:respiratory system process	RAB3A_HUMAN
1	GO:2001014	P:regulation of skeletal muscle cell differentiation	DDX5_HUMAN
1	GO:0048240	P:sperm capacitation	DLDH_HUMAN
1	GO:2001013	P:epithelial cell proliferation involved in renal tubule morphogenesis	MTSS1_HUMAN
1	GO:0048643	P:positive regulation of skeletal muscle tissue development	SHH_HUMAN
1	GO:0048645	P:organ formation	SHH_HUMAN
1	GO:0018393	P:internal peptidyl-lysine acetylation	NCPR_HUMAN
1	GO:0006813	P:potassium ion transport	CDN1B_HUMAN
1	GO:0006816	P:calcium ion transport	STIM1_HUMAN
1	GO:0060516	P:primary prostatic bud elongation	SHH_HUMAN
1	GO:0019067	P:viral assembly, maturation, egress, and release	CHMP3_HUMAN
1	GO:0060956	P:endocardial cell differentiation	NOTC1_HUMAN
1	GO:0007257	P:activation of JUN kinase activity	PKN1_HUMAN
1	GO:0007252	P:I-kappaB phosphorylation	PRDX4_HUMAN
1	GO:0051085	P:chaperone mediated protein folding requiring cofactor	HSP7C_HUMAN
1	GO:0051081	P:nuclear envelope disassembly	NDEL1_HUMAN
1	GO:0007259	P:JAK-STAT cascade	INAR1_HUMAN
1	GO:0032270	P:positive regulation of cellular protein metabolic process	IKBA_HUMAN
1	GO:0048016	P:inositol phosphate-mediated signaling	PLCE1_HUMAN
1	GO:0071333	P:cellular response to glucose stimulus	THIO_HUMAN
1	GO:0070141	P:response to UV-A	CCND1_HUMAN
1	GO:0032872	P:regulation of stress-activated MAPK cascade	PRDX1_HUMAN
1	GO:0007339	P:binding of sperm to zona pellucida	HS71L_HUMAN
1	GO:0007338	P:single fertilization	RON_HUMAN
1	GO:0016480	P:negative regulation of transcription from RNA polymerase III promoter	PRDX5_HUMAN
1	GO:0046907	P:intracellular transport	GNAS2_HUMAN
1	GO:0071338	P:positive regulation of hair follicle cell proliferation	CDC42_HUMAN
1	GO:0045542	P:positive regulation of cholesterol biosynthetic process	NCPR_HUMAN
1	GO:0000958	P:mitochondrial mRNA catabolic process	PNPT1_HUMAN
1	GO:0033144	P:negative regulation of intracellular steroid hormone receptor signaling pathway	RHOA_HUMAN
1	GO:0071385	P:cellular response to glucocorticoid stimulus	UB2L3_HUMAN
1	GO:0043508	P:negative regulation of JUN kinase activity	DUS10_HUMAN
1	GO:0043506	P:regulation of JUN kinase activity	CBS_HUMAN
1	GO:0043507	P:positive regulation of JUN kinase activity	FAK2_HUMAN
1	GO:0007023	P:post-chaperonin tubulin folding pathway	TBCA_HUMAN
1	GO:0030644	P:cellular chloride ion homeostasis	FAK1_HUMAN
1	GO:0032981	P:mitochondrial respiratory chain complex I assembly	AIFM1_HUMAN
1	GO:0015758	P:glucose transport	NUPL1_HUMAN
1	GO:1901385	P:regulation of voltage-gated calcium channel activity	DMD_HUMAN
1	GO:0010507	P:negative regulation of autophagy	HERC1_HUMAN
1	GO:0030238	P:male sex determination	DHH_HUMAN
1	GO:0071034	P:CUT catabolic process	EXOS3_HUMAN
1	GO:0033129	P:positive regulation of histone phosphorylation	CCNB1_HUMAN
1	GO:0033128	P:negative regulation of histone phosphorylation	UBE2B_HUMAN
1	GO:0034220	P:ion transmembrane transport	RAF1_HUMAN
1	GO:0042026	P:protein refolding	HSP71_HUMAN
1	GO:0034599	P:cellular response to oxidative stress	PNPT1_HUMAN
1	GO:0006310	P:DNA recombination	RECQ1_HUMAN
1	GO:0003140	P:determination of left/right asymmetry in lateral mesoderm	SHH_HUMAN
1	GO:0051726	P:regulation of cell cycle	HSP7C_HUMAN
1	GO:0030901	P:midbrain development	SHH_HUMAN
1	GO:0030902	P:hindbrain development	SHH_HUMAN
1	GO:0045907	P:positive regulation of vasoconstriction	RHOA_HUMAN
1	GO:0045909	P:positive regulation of vasodilation	FAK1_HUMAN
1	GO:0061024	P:membrane organization	BI2L2_HUMAN
1	GO:0035265	P:organ growth	PTN11_HUMAN
1	GO:0051893	P:regulation of focal adhesion assembly	FAK1_HUMAN
1	GO:0031987	P:locomotion involved in locomotory behavior	MYO5A_HUMAN
1	GO:0097068	P:response to thyroxine stimulus	THIO_HUMAN
1	GO:0045830	P:positive regulation of isotype switching	EXOS3_HUMAN
1	GO:0006265	P:DNA topological change	ERCC3_HUMAN
1	GO:0043320	P:natural killer cell degranulation	RB27A_HUMAN
1	GO:0010899	P:regulation of phosphatidylcholine catabolic process	LDLR_HUMAN
1	GO:0006446	P:regulation of translational initiation	IF4A2_HUMAN
1	GO:0060314	P:regulation of ryanodine-sensitive calcium-release channel activity	DMD_HUMAN
1	GO:0072044	P:collecting duct development	NOTC1_HUMAN
1	GO:0006401	P:RNA catabolic process	RNH1_HUMAN
1	GO:0061154	P:endothelial tube morphogenesis	CSK2B_HUMAN
1	GO:0003162	P:atrioventricular node development	NOTC1_HUMAN
1	GO:0048532	P:anatomical structure arrangement	RAC1_HUMAN
1	GO:0042246	P:tissue regeneration	CCNB1_HUMAN
1	GO:0043030	P:regulation of macrophage activation	MIF_HUMAN
1	GO:0072136	P:metanephric mesenchymal cell proliferation involved in metanephros development	SHH_HUMAN
1	GO:0035315	P:hair cell differentiation	ERCC3_HUMAN
1	GO:0035088	P:establishment or maintenance of apical/basal cell polarity	CDC42_HUMAN
1	GO:0046533	P:negative regulation of photoreceptor cell differentiation	NOTC1_HUMAN
1	GO:0048213	P:Golgi vesicle prefusion complex stabilization	COG4_HUMAN
1	GO:0008154	P:actin polymerization or depolymerization	ABI2_HUMAN
1	GO:0042632	P:cholesterol homeostasis	LDLR_HUMAN
1	GO:0042636	P:negative regulation of hair cycle	TRPV3_HUMAN
1	GO:0001707	P:mesoderm formation	TRXR1_HUMAN
1	GO:0090051	P:negative regulation of cell migration involved in sprouting angiogenesis	NOTC1_HUMAN
1	GO:0070814	P:hydrogen sulfide biosynthetic process	CBS_HUMAN
1	GO:0006869	P:lipid transport	IPSP_HUMAN
1	GO:0035690	P:cellular response to drug	THIO_HUMAN
1	GO:0002819	P:regulation of adaptive immune response	DUS10_HUMAN
1	GO:0009798	P:axis specification	APC_HUMAN
1	GO:0000042	P:protein targeting to Golgi	RAB6A_HUMAN
1	GO:0042921	P:glucocorticoid receptor signaling pathway	1433F_HUMAN
1	GO:0000045	P:autophagic vacuole assembly	RAB23_HUMAN
1	GO:0042770	P:signal transduction in response to DNA damage	MK14_HUMAN
1	GO:0045595	P:regulation of cell differentiation	RAF1_HUMAN
1	GO:0060948	P:cardiac vascular smooth muscle cell development	NOTC1_HUMAN
1	GO:0016925	P:protein sumoylation	UBC9_HUMAN
1	GO:0045351	P:type I interferon biosynthetic process	INAR1_HUMAN
1	GO:0032269	P:negative regulation of cellular protein metabolic process	MIF_HUMAN
1	GO:0007249	P:I-kappaB kinase/NF-kappaB cascade	BCL3_HUMAN
1	GO:0006144	P:purine nucleobase metabolic process	GPX1_HUMAN
1	GO:0072602	P:interleukin-4 secretion	NOTC1_HUMAN
1	GO:0032863	P:activation of Rac GTPase activity	FAK2_HUMAN
1	GO:0032864	P:activation of Cdc42 GTPase activity	NDEL1_HUMAN
1	GO:0042311	P:vasodilation	GPX1_HUMAN
1	GO:0061419	P:positive regulation of transcription from RNA polymerase II promoter in response to hypoxia	NOTC1_HUMAN
1	GO:0010469	P:regulation of receptor activity	UBC9_HUMAN
1	GO:0034453	P:microtubule anchoring	CEP57_HUMAN
1	GO:2000538	P:positive regulation of B cell chemotaxis	FAK2_HUMAN
1	GO:0042102	P:positive regulation of T cell proliferation	IL6RB_HUMAN
1	GO:2000352	P:negative regulation of endothelial cell apoptotic process	KRIT1_HUMAN
1	GO:0043517	P:positive regulation of DNA damage response, signal transduction by p53 class mediator	DDX5_HUMAN
1	GO:0030826	P:regulation of cGMP biosynthetic process	FAK2_HUMAN
1	GO:0021589	P:cerebellum structural organization	GRP78_HUMAN
1	GO:0033152	P:immunoglobulin V(D)J recombination	DNLI4_HUMAN
1	GO:0033153	P:T cell receptor V(D)J recombination	DNLI4_HUMAN
1	GO:0030225	P:macrophage differentiation	CDC42_HUMAN
1	GO:0033158	P:regulation of protein import into nucleus, translocation	THIO_HUMAN
1	GO:0050848	P:regulation of calcium-mediated signaling	FAK2_HUMAN
1	GO:0021722	P:superior olivary nucleus maturation	CD5R1_HUMAN
1	GO:0006303	P:double-strand break repair via nonhomologous end joining	DNLI4_HUMAN
1	GO:0006302	P:double-strand break repair	FEN1_HUMAN
1	GO:0043206	P:extracellular fibril organization	ILK_HUMAN
1	GO:0006363	P:termination of RNA polymerase I transcription	ERCC3_HUMAN
1	GO:0075733	P:intracellular transport of viral material	RAN_HUMAN
1	GO:0034101	P:erythrocyte homeostasis	PRDX1_HUMAN
1	GO:0030593	P:neutrophil chemotaxis	CSF3R_HUMAN
1	GO:0061014	P:positive regulation of mRNA catabolic process	PNPT1_HUMAN
1	GO:0035272	P:exocrine system development	RAB26_HUMAN
1	GO:0042325	P:regulation of phosphorylation	BARD1_HUMAN
1	GO:0042327	P:positive regulation of phosphorylation	ILK_HUMAN
1	GO:0008065	P:establishment of blood-nerve barrier	DMD_HUMAN
1	GO:0006273	P:lagging strand elongation	DNLI4_HUMAN
1	GO:0043330	P:response to exogenous dsRNA	IKBA_HUMAN
1	GO:0010881	P:regulation of cardiac muscle contraction by regulation of the release of sequestered calcium ion	DMD_HUMAN
1	GO:0001956	P:positive regulation of neurotransmitter secretion	STX1A_HUMAN
1	GO:2001135	P:regulation of endocytic recycling	RB11B_HUMAN
1	GO:0060306	P:regulation of membrane repolarization	1433E_HUMAN
1	GO:0030177	P:positive regulation of Wnt receptor signaling pathway	SHH_HUMAN
1	GO:0070935	P:3'-UTR-mediated mRNA stabilization	MK14_HUMAN
1	GO:0035412	P:regulation of catenin import into nucleus	GNAQ_HUMAN
1	GO:0010862	P:positive regulation of pathway-restricted SMAD protein phosphorylation	CSK2B_HUMAN
1	GO:0030178	P:negative regulation of Wnt receptor signaling pathway	CCND1_HUMAN
1	GO:0010867	P:positive regulation of triglyceride biosynthetic process	LDLR_HUMAN
1	GO:0060271	P:cilium morphogenesis	ARL3_HUMAN
1	GO:0042256	P:mature ribosome assembly	DDX3X_HUMAN
1	GO:0060785	P:regulation of apoptosis involved in tissue homeostasis	PRDX5_HUMAN
1	GO:0060783	P:mesenchymal smoothened signaling pathway involved in prostate gland development	SHH_HUMAN
1	GO:0060782	P:regulation of mesenchymal cell proliferation involved in prostate gland development	SHH_HUMAN
1	GO:0060789	P:hair follicle placode formation	CDC42_HUMAN
1	GO:0006584	P:catecholamine metabolic process	MTPN_HUMAN
1	GO:0060769	P:positive regulation of epithelial cell proliferation involved in prostate gland development	SHH_HUMAN
1	GO:0035308	P:negative regulation of protein dephosphorylation	1433B_HUMAN
1	GO:0000236	P:mitotic prometaphase	CCNB1_HUMAN
1	GO:0072144	P:glomerular mesangial cell development	NOTC1_HUMAN
1	GO:0060765	P:regulation of androgen receptor signaling pathway	DDX5_HUMAN
1	GO:2000774	P:positive regulation of cellular senescence	CD2A1_HUMAN
1	GO:0050715	P:positive regulation of cytokine secretion	MIF_HUMAN
1	GO:0072385	P:minus-end-directed organelle transport along microtubule	RAB6A_HUMAN
1	GO:0006695	P:cholesterol biosynthetic process	THIM_HUMAN
1	GO:0006694	P:steroid biosynthetic process	ADX_HUMAN
1	GO:0007492	P:endoderm development	NOTC1_HUMAN
1	GO:0048227	P:plasma membrane to endosome transport	RB11A_HUMAN
1	GO:0009410	P:response to xenobiotic stimulus	GPX1_HUMAN
1	GO:0042481	P:regulation of odontogenesis	SHH_HUMAN
1	GO:0042483	P:negative regulation of odontogenesis	APC_HUMAN
1	GO:0071380	P:cellular response to prostaglandin E stimulus	GNAS2_HUMAN
1	GO:0006879	P:cellular iron ion homeostasis	SRPRB_HUMAN
1	GO:0045213	P:neurotransmitter receptor metabolic process	DMD_HUMAN
1	GO:0071228	P:cellular response to tumor cell	TXNIP_HUMAN
1	GO:0051155	P:positive regulation of striated muscle cell differentiation	SHH_HUMAN
1	GO:0031424	P:keratinization	CDC42_HUMAN
1	GO:0001885	P:endothelial cell development	GPX1_HUMAN
1	GO:0060979	P:vasculogenesis involved in coronary vascular morphogenesis	NOTC1_HUMAN
1	GO:0007274	P:neuromuscular synaptic transmission	RAB3A_HUMAN
1	GO:0019448	P:L-cysteine catabolic process	CBS_HUMAN
1	GO:0032214	P:negative regulation of telomere maintenance via semi-conservative replication	TERF1_HUMAN
1	GO:0009636	P:response to toxic substance	GPX1_HUMAN
1	GO:2000058	P:regulation of protein ubiquitination involved in ubiquitin-dependent protein catabolic process	FAK2_HUMAN
1	GO:0018401	P:peptidyl-proline hydroxylation to 4-hydroxy-L-proline	PDIA1_HUMAN
1	GO:0032526	P:response to retinoic acid	CDN2D_HUMAN
1	GO:0032854	P:positive regulation of Rap GTPase activity	RAP1A_HUMAN
1	GO:0032855	P:positive regulation of Rac GTPase activity	RASH_HUMAN
1	GO:0030833	P:regulation of actin filament polymerization	RASA1_HUMAN
1	GO:1901094	P:negative regulation of protein homotetramerization	PEX5_HUMAN
1	GO:0032851	P:positive regulation of Rab GTPase activity	SGSM1_HUMAN
1	GO:0071548	P:response to dexamethasone stimulus	THIO_HUMAN
1	GO:0071542	P:dopaminergic neuron differentiation	RAC1_HUMAN
1	GO:0007026	P:negative regulation of microtubule depolymerization	APC_HUMAN
1	GO:0007029	P:endoplasmic reticulum organization	PEX5_HUMAN
1	GO:0032320	P:positive regulation of Ras GTPase activity	GNAS2_HUMAN
1	GO:0032321	P:positive regulation of Rho GTPase activity	PLXB1_HUMAN
1	GO:0032456	P:endocytic recycling	RAB14_HUMAN
1	GO:0021860	P:pyramidal neuron development	PLXA3_HUMAN
1	GO:0042130	P:negative regulation of T cell proliferation	SHH_HUMAN
1	GO:0038165	P:oncostatin-M-mediated signaling pathway	IL6RB_HUMAN
1	GO:0031585	P:regulation of inositol 1,4,5-trisphosphate-sensitive calcium-release channel activity	MYO5A_HUMAN
1	GO:0032147	P:activation of protein kinase activity	ITB3_HUMAN
1	GO:0051665	P:membrane raft localization	RALA_HUMAN
1	GO:0007009	P:plasma membrane organization	SPTB1_HUMAN
1	GO:0043523	P:regulation of neuron apoptotic process	GPX1_HUMAN
1	GO:0010875	P:positive regulation of cholesterol efflux	IKBA_HUMAN
1	GO:0007006	P:mitochondrial membrane organization	PEX5_HUMAN
1	GO:0045786	P:negative regulation of cell cycle	RHOB_HUMAN
1	GO:0015693	P:magnesium ion transport	TUSC3_HUMAN
1	GO:0060998	P:regulation of dendritic spine development	ARF6_HUMAN
1	GO:0033033	P:negative regulation of myeloid cell apoptotic process	MIF_HUMAN
1	GO:0033145	P:positive regulation of intracellular steroid hormone receptor signaling pathway	UBC9_HUMAN
1	GO:0016202	P:regulation of striated muscle tissue development	MTPN_HUMAN
1	GO:0033147	P:negative regulation of intracellular estrogen receptor signaling pathway	KANK2_HUMAN
1	GO:0030214	P:hyaluronan catabolic process	BGLR_HUMAN
1	GO:0007442	P:hindgut morphogenesis	SHH_HUMAN
1	GO:0033148	P:positive regulation of intracellular estrogen receptor signaling pathway	DDX5_HUMAN
1	GO:0003160	P:endocardium morphogenesis	NOTC1_HUMAN
1	GO:0003161	P:cardiac conduction system development	CDC42_HUMAN
1	GO:0030968	P:endoplasmic reticulum unfolded protein response	CCND1_HUMAN
1	GO:0003169	P:coronary vein morphogenesis	NOTC1_HUMAN
1	GO:0034067	P:protein localization to Golgi apparatus	ARL1_HUMAN
1	GO:0015914	P:phospholipid transport	LDLR_HUMAN
1	GO:0034063	P:stress granule assembly	DDX3X_HUMAN
1	GO:0061001	P:regulation of dendritic spine morphogenesis	CD5R1_HUMAN
1	GO:0046329	P:negative regulation of JNK cascade	DUS10_HUMAN
1	GO:0034660	P:ncRNA metabolic process	DDX20_HUMAN
1	GO:0006195	P:purine nucleotide catabolic process	GPX1_HUMAN
1	GO:0006200	P:ATP catabolic process	ATPG_HUMAN
1	GO:0061314	P:Notch signaling involved in heart development	NOTC1_HUMAN
1	GO:0060370	P:susceptibility to T cell mediated cytotoxicity	PVR_HUMAN
1	GO:0009954	P:proximal/distal pattern formation	APC_HUMAN
1	GO:0050896	P:response to stimulus	RPGR_HUMAN
1	GO:0050890	P:cognition	TUSC3_HUMAN
1	GO:0051964	P:negative regulation of synapse assembly	FAK1_HUMAN
1	GO:0060192	P:negative regulation of lipase activity	NCPR_HUMAN
1	GO:0009314	P:response to radiation	THIO_HUMAN
1	GO:0035338	P:long-chain fatty-acyl-CoA biosynthetic process	FAS_HUMAN
1	GO:0035335	P:peptidyl-tyrosine dephosphorylation	DUS10_HUMAN
1	GO:0050766	P:positive regulation of phagocytosis	FAK1_HUMAN
1	GO:0031098	P:stress-activated protein kinase signaling cascade	RHOA_HUMAN
1	GO:0050769	P:positive regulation of neurogenesis	DNLI4_HUMAN
1	GO:0097338	P:response to clozapine	KAP3_HUMAN
1	GO:0007004	P:telomere maintenance via telomerase	TERF1_HUMAN
1	GO:0060684	P:epithelial-mesenchymal cell signaling	CDC42_HUMAN
1	GO:0060685	P:regulation of prostatic bud formation	SHH_HUMAN
1	GO:2001240	P:negative regulation of extrinsic apoptotic signaling pathway in absence of ligand	HSP71_HUMAN
1	GO:2001243	P:negative regulation of intrinsic apoptotic signaling pathway	DDX3X_HUMAN
1	GO:0009404	P:toxin metabolic process	ARL1_HUMAN
1	GO:0090031	P:positive regulation of steroid hormone biosynthetic process	NCPR_HUMAN
1	GO:0010324	P:membrane invagination	FCHO2_HUMAN
1	GO:0005513	P:detection of calcium ion	STIM1_HUMAN
1	GO:0097332	P:response to antipsychotic drug	KAP3_HUMAN
1	GO:0051385	P:response to mineralocorticoid stimulus	RASK_HUMAN
1	GO:0010667	P:negative regulation of cardiac muscle cell apoptotic process	ILK_HUMAN
1	GO:0036302	P:atrioventricular canal development	PTN11_HUMAN
1	GO:0046952	P:ketone body catabolic process	THIL_HUMAN
1	GO:0001523	P:retinoid metabolic process	LDLR_HUMAN
1	GO:0046951	P:ketone body biosynthetic process	THIL_HUMAN
1	GO:0042787	P:protein ubiquitination involved in ubiquitin-dependent protein catabolic process	HERC2_HUMAN
1	GO:0003207	P:cardiac chamber formation	NOTC1_HUMAN
1	GO:0009629	P:response to gravity	STX1A_HUMAN
1	GO:0032201	P:telomere maintenance via semi-conservative replication	FEN1_HUMAN
1	GO:0071042	P:nuclear polyadenylation-dependent mRNA catabolic process	PNPT1_HUMAN
1	GO:0032026	P:response to magnesium ion	CCND1_HUMAN
1	GO:2000737	P:negative regulation of stem cell differentiation	NOTC1_HUMAN
1	GO:0051563	P:smooth endoplasmic reticulum calcium ion homeostasis	A4_HUMAN
1	GO:0043652	P:engulfment of apoptotic cell	RAC1_HUMAN
1	GO:0032332	P:positive regulation of chondrocyte differentiation	NCPR_HUMAN
1	GO:0060021	P:palate development	SHH_HUMAN
1	GO:0032707	P:negative regulation of interleukin-23 production	RAC1_HUMAN
1	GO:0050680	P:negative regulation of epithelial cell proliferation	MTSS1_HUMAN
1	GO:0003007	P:heart morphogenesis	FAK1_HUMAN
1	GO:0071280	P:cellular response to copper ion	TRXR1_HUMAN
1	GO:0071283	P:cellular response to iron(III) ion	CCNB1_HUMAN
1	GO:0016056	P:rhodopsin mediated signaling pathway	GNAT1_HUMAN
1	GO:0035928	P:rRNA import into mitochondrion	PNPT1_HUMAN
1	GO:0060982	P:coronary artery morphogenesis	NOTC1_HUMAN
1	GO:0021707	P:cerebellar granule cell differentiation	MTPN_HUMAN
1	GO:0021702	P:cerebellar Purkinje cell differentiation	HERC1_HUMAN
1	GO:0019835	P:cytolysis	LYSC_HUMAN
1	GO:0002437	P:inflammatory response to antigenic stimulus	NOTC1_HUMAN
1	GO:0051602	P:response to electrical stimulus	RAB3A_HUMAN
1	GO:0043316	P:cytotoxic T cell degranulation	RB27A_HUMAN
1	GO:0006210	P:thymine catabolic process	DPYS_HUMAN
1	GO:0006212	P:uracil catabolic process	DPYS_HUMAN
1	GO:0000320	P:re-entry into mitotic cell cycle	CCND1_HUMAN
1	GO:0043537	P:negative regulation of blood vessel endothelial cell migration	CSK2B_HUMAN
1	GO:1900175	P:regulation of nodal signaling pathway involved in determination of lateral mesoderm left/right asymmetry	SHH_HUMAN
1	GO:0010845	P:positive regulation of reciprocal meiotic recombination	UBE2B_HUMAN
1	GO:0021895	P:cerebral cortex neuron differentiation	PEX5_HUMAN
1	GO:0005989	P:lactose biosynthetic process	LALBA_HUMAN
1	GO:0042271	P:susceptibility to natural killer cell mediated cytotoxicity	PVR_HUMAN
1	GO:0050880	P:regulation of blood vessel size	CBS_HUMAN
1	GO:0000212	P:meiotic spindle organization	TBG1_HUMAN
1	GO:0031334	P:positive regulation of protein complex assembly	FAF1_HUMAN
1	GO:0072160	P:nephron tubule epithelial cell differentiation	MTSS1_HUMAN
1	GO:0060740	P:prostate gland epithelium morphogenesis	NOTC1_HUMAN
1	GO:0060749	P:mammary gland alveolus development	CCND1_HUMAN
1	GO:0050775	P:positive regulation of dendrite morphogenesis	ILK_HUMAN
1	GO:0050774	P:negative regulation of dendrite morphogenesis	1433F_HUMAN
1	GO:0050773	P:regulation of dendrite development	RHOA_HUMAN
1	GO:0086091	P:regulation of heart rate by cardiac conduction	1433E_HUMAN
1	GO:0071346	P:cellular response to interferon-gamma	G3P_HUMAN
1	GO:0051531	P:NFAT protein import into nucleus	P85A_HUMAN
1	GO:0009437	P:carnitine metabolic process	NCPR_HUMAN
1	GO:0042461	P:photoreceptor cell development	ARL3_HUMAN
1	GO:0044029	P:hypomethylation of CpG island	PK3CA_HUMAN
1	GO:0048680	P:positive regulation of axon regeneration	NDEL1_HUMAN
1	GO:0003222	P:ventricular trabecula myocardium morphogenesis	NOTC1_HUMAN
1	GO:0051171	P:regulation of nitrogen compound metabolic process	APC_HUMAN
1	GO:0009052	P:pentose-phosphate shunt, non-oxidative branch	RPE_HUMAN
1	GO:0007015	P:actin filament organization	RND1_HUMAN
1	GO:0031442	P:positive regulation of mRNA 3'-end processing	CCNB1_HUMAN
1	GO:0000076	P:DNA replication checkpoint	RAD9A_HUMAN
1	GO:0000075	P:cell cycle checkpoint	CD2A1_HUMAN
1	GO:0031441	P:negative regulation of mRNA 3'-end processing	BARD1_HUMAN
1	GO:1901299	P:negative regulation of hydrogen peroxide-mediated programmed cell death	MET_HUMAN
1	GO:0008589	P:regulation of smoothened signaling pathway	RAB23_HUMAN
1	GO:0022011	P:myelination in peripheral nervous system	ILK_HUMAN
1	GO:0055070	P:copper ion homeostasis	CUTC_HUMAN
1	GO:0008277	P:regulation of G-protein coupled receptor protein signaling pathway	PLCE1_HUMAN
1	GO:0006983	P:ER overload response	GRP78_HUMAN
1	GO:0006982	P:response to lipid hydroperoxide	GPX3_HUMAN
1	GO:0009617	P:response to bacterium	BAIP2_HUMAN
1	GO:0009611	P:response to wounding	DYST_HUMAN
1	GO:2000729	P:positive regulation of mesenchymal cell proliferation involved in ureter development	SHH_HUMAN
1	GO:0014823	P:response to activity	THIO_HUMAN
1	GO:0032835	P:glomerulus development	PLCE1_HUMAN
1	GO:0019482	P:beta-alanine metabolic process	DPYS_HUMAN
1	GO:0051593	P:response to folic acid	CBS_HUMAN
1	GO:0051591	P:response to cAMP	FAK2_HUMAN
1	GO:0051354	P:negative regulation of oxidoreductase activity	PRDX5_HUMAN
1	GO:0071526	P:semaphorin-plexin signaling pathway	PLXA3_HUMAN
1	GO:0021629	P:olfactory nerve structural organization	DMD_HUMAN
1	GO:0070213	P:protein auto-ADP-ribosylation	TNKS2_HUMAN
1	GO:2000251	P:positive regulation of actin cytoskeleton reorganization	RASH_HUMAN
1	GO:0019933	P:cAMP-mediated signaling	RPGF4_HUMAN
1	GO:0071985	P:multivesicular body sorting pathway	RB27A_HUMAN
1	GO:0035914	P:skeletal muscle cell differentiation	NOTC1_HUMAN
1	GO:0070104	P:negative regulation of interleukin-6-mediated signaling pathway	IL6RB_HUMAN
1	GO:0021935	P:cerebellar granule cell precursor tangential migration	PLXA2_HUMAN
1	GO:0030890	P:positive regulation of B cell proliferation	MIF_HUMAN
1	GO:0034260	P:negative regulation of GTPase activity	ARL2_HUMAN
1	GO:0033523	P:histone H2B ubiquitination	UB2E1_HUMAN
1	GO:1900029	P:positive regulation of ruffle assembly	RASH_HUMAN
1	GO:0003344	P:pericardium morphogenesis	NOTC1_HUMAN
1	GO:0043497	P:regulation of protein heterodimerization activity	CDC42_HUMAN
1	GO:0060178	P:regulation of exocyst localization	RALB_HUMAN
1	GO:0015939	P:pantothenate metabolic process	FAS_HUMAN
1	GO:0008593	P:regulation of Notch signaling pathway	IL6RB_HUMAN
1	GO:0048715	P:negative regulation of oligodendrocyte differentiation	NOTC1_HUMAN
1	GO:0034644	P:cellular response to UV	P85A_HUMAN
1	GO:0047496	P:vesicle transport along microtubule	NDEL1_HUMAN
1	GO:0097222	P:mitochondrial mRNA polyadenylation	PNPT1_HUMAN
1	GO:0046784	P:intronless viral mRNA export from host nucleus	DX39B_HUMAN
1	GO:0044458	P:motile cilium assembly	DMD_HUMAN
1	GO:0060351	P:cartilage development involved in endochondral bone morphogenesis	CBS_HUMAN
1	GO:0006612	P:protein targeting to membrane	ARL6_HUMAN
1	GO:0060428	P:lung epithelium development	SHH_HUMAN
1	GO:0031929	P:TOR signaling cascade	REBL1_HUMAN
1	GO:0010834	P:telomere maintenance via telomere shortening	TERF1_HUMAN
1	GO:0010831	P:positive regulation of myotube differentiation	MK14_HUMAN
1	GO:0006084	P:acetyl-CoA metabolic process	FAS_HUMAN
1	GO:0006535	P:cysteine biosynthetic process from serine	CBS_HUMAN
1	GO:0071498	P:cellular response to fluid shear stress	MTSS1_HUMAN
1	GO:0030099	P:myeloid cell differentiation	PRDX3_HUMAN
1	GO:0045948	P:positive regulation of translational initiation	DDX3X_HUMAN
1	GO:0030097	P:hemopoiesis	SPTB1_HUMAN
1	GO:0046328	P:regulation of JNK cascade	RAP2A_HUMAN
1	GO:0031325	P:positive regulation of cellular metabolic process	FAS_HUMAN
1	GO:0006713	P:glucocorticoid catabolic process	1433F_HUMAN
1	GO:0050748	P:negative regulation of lipoprotein metabolic process	ITB3_HUMAN
1	GO:0090307	P:spindle assembly involved in mitosis	RHOA_HUMAN
1	GO:0060220	P:camera-type eye photoreceptor cell fate commitment	IHH_HUMAN
1	GO:0090303	P:positive regulation of wound healing	RASH_HUMAN
1	GO:0060738	P:epithelial-mesenchymal signaling involved in prostate gland development	SHH_HUMAN
1	GO:0042511	P:positive regulation of tyrosine phosphorylation of Stat1 protein	IL6RB_HUMAN
1	GO:0042517	P:positive regulation of tyrosine phosphorylation of Stat3 protein	IL6RB_HUMAN
1	GO:0006402	P:mRNA catabolic process	HSP71_HUMAN
1	GO:0051835	P:positive regulation of synapse structural plasticity	CDC42_HUMAN
1	GO:0006405	P:RNA export from nucleus	RAN_HUMAN
1	GO:0048741	P:skeletal muscle fiber development	GPX1_HUMAN
1	GO:0048745	P:smooth muscle tissue development	IHH_HUMAN
1	GO:0048747	P:muscle fiber development	DMD_HUMAN
1	GO:0048210	P:Golgi vesicle fusion to target membrane	RAB8A_HUMAN
1	GO:0042476	P:odontogenesis	MYO5A_HUMAN
1	GO:0007595	P:lactation	CCND1_HUMAN
1	GO:0048103	P:somatic stem cell division	NOTC1_HUMAN
1	GO:0010043	P:response to zinc ion	DD19A_HUMAN
1	GO:0032434	P:regulation of proteasomal ubiquitin-dependent protein catabolic process	UBE2K_HUMAN
1	GO:0032435	P:negative regulation of proteasomal ubiquitin-dependent protein catabolic process	SHH_HUMAN
1	GO:0051297	P:centrosome organization	ARL2_HUMAN
1	GO:0007288	P:sperm axoneme assembly	UBE2B_HUMAN
1	GO:0000718	P:nucleotide-excision repair, DNA damage removal	ERCC3_HUMAN
1	GO:0007440	P:foregut morphogenesis	NOTC1_HUMAN
1	GO:0000717	P:nucleotide-excision repair, DNA duplex unwinding	ERCC3_HUMAN
1	GO:0014812	P:muscle cell migration	MET_HUMAN
1	GO:0051343	P:positive regulation of cyclic-nucleotide phosphodiesterase activity	GNAT1_HUMAN
1	GO:0032319	P:regulation of Rho GTPase activity	FAK1_HUMAN
1	GO:0036109	P:alpha-linolenic acid metabolic process	THIK_HUMAN
1	GO:0071514	P:genetic imprinting	GNAS1_HUMAN
1	GO:0000902	P:cell morphogenesis	MK14_HUMAN
1	GO:0051344	P:negative regulation of cyclic-nucleotide phosphodiesterase activity	GNAT1_HUMAN
1	GO:0032314	P:regulation of Rac GTPase activity	OCRL_HUMAN
1	GO:2000156	P:regulation of retrograde vesicle-mediated transport, Golgi to ER	RB33B_HUMAN
1	GO:0007051	P:spindle organization	UBE2C_HUMAN
1	GO:0021549	P:cerebellum development	CD5R1_HUMAN
1	GO:0016998	P:cell wall macromolecule catabolic process	LYSC_HUMAN
1	GO:0010557	P:positive regulation of macromolecule biosynthetic process	MTPN_HUMAN
1	GO:0033572	P:transferrin transport	RB11B_HUMAN
1	GO:0007213	P:G-protein coupled acetylcholine receptor signaling pathway	CD5R1_HUMAN
1	GO:0071468	P:cellular response to acidity	RB11B_HUMAN
1	GO:0046578	P:regulation of Ras protein signal transduction	PLCE1_HUMAN
1	GO:0071243	P:cellular response to arsenic-containing substance	DDX3X_HUMAN
1	GO:1901990	P:regulation of mitotic cell cycle phase transition	ERCC3_HUMAN
1	GO:0014002	P:astrocyte development	VIME_HUMAN
1	GO:2000974	P:negative regulation of pro-B cell differentiation	NOTC1_HUMAN
1	GO:0044597	P:daunorubicin metabolic process	CBR4_HUMAN
1	GO:0033688	P:regulation of osteoblast proliferation	RHOA_HUMAN
1	GO:0033689	P:negative regulation of osteoblast proliferation	PLXB1_HUMAN
1	GO:1900026	P:positive regulation of substrate adhesion-dependent cell spreading	CDC42_HUMAN
1	GO:0044598	P:doxorubicin metabolic process	CBR4_HUMAN
1	GO:0033683	P:nucleotide-excision repair, DNA incision	ERCC3_HUMAN
1	GO:0019058	P:viral infectious cycle	RAN_HUMAN
1	GO:0071880	P:adenylate cyclase-activating adrenergic receptor signaling pathway	GNAS2_HUMAN
1	GO:0050975	P:sensory perception of touch	RAB3A_HUMAN
1	GO:0030317	P:sperm motility	G3PT_HUMAN
1	GO:0030316	P:osteoclast differentiation	MK14_HUMAN
1	GO:0010827	P:regulation of glucose transport	NUPL1_HUMAN
1	GO:0016259	P:selenocysteine metabolic process	TRXR1_HUMAN
1	GO:0033197	P:response to vitamin E	CCND1_HUMAN
1	GO:0033194	P:response to hydroperoxide	GPX1_HUMAN
1	GO:0016525	P:negative regulation of angiogenesis	KRIT1_HUMAN
1	GO:0060439	P:trachea morphogenesis	SHH_HUMAN
1	GO:0050905	P:neuromuscular process	PEX5_HUMAN
1	GO:0010824	P:regulation of centrosome duplication	RAB6C_HUMAN
1	GO:0006098	P:pentose-phosphate shunt	RPE_HUMAN
1	GO:0006090	P:pyruvate metabolic process	DLDH_HUMAN
1	GO:0006520	P:cellular amino acid metabolic process	SDSL_HUMAN
1	GO:0010828	P:positive regulation of glucose transport	MET_HUMAN
1	GO:0045955	P:negative regulation of calcium ion-dependent exocytosis	NOTC1_HUMAN
1	GO:0046687	P:response to chromate	A1AT_HUMAN
1	GO:0046685	P:response to arsenic-containing substance	FAK1_HUMAN
1	GO:0043069	P:negative regulation of programmed cell death	KANK2_HUMAN
1	GO:0046680	P:response to DDT	CCNB1_HUMAN
1	GO:0090316	P:positive regulation of intracellular protein transport	CDC42_HUMAN
1	GO:0048596	P:embryonic camera-type eye morphogenesis	IHH_HUMAN
1	GO:0045082	P:positive regulation of interleukin-10 biosynthetic process	BCL3_HUMAN
1	GO:0031047	P:gene silencing by RNA	XPO5_HUMAN
1	GO:0010226	P:response to lithium ion	FAK2_HUMAN
1	GO:0010225	P:response to UV-C	BCL3_HUMAN
1	GO:0030539	P:male genitalia development	SHH_HUMAN
1	GO:0003420	P:regulation of growth plate cartilage chondrocyte proliferation	NCPR_HUMAN
1	GO:0006415	P:translational termination	RL30_HUMAN
1	GO:0006414	P:translational elongation	RL30_HUMAN
1	GO:0043116	P:negative regulation of vascular permeability	RHG35_HUMAN
1	GO:0008209	P:androgen metabolic process	SHH_HUMAN
1	GO:0036245	P:cellular response to menadione	NDOR1_HUMAN
1	GO:0007617	P:mating behavior	A4_HUMAN
1	GO:0007613	P:memory	FEN1_HUMAN
1	GO:1902083	P:negative regulation of peptidyl-cysteine S-nitrosylation	DMD_HUMAN
1	GO:0090005	P:negative regulation of establishment of protein localization to plasma membrane	RHOQ_HUMAN
1	GO:0090002	P:establishment of protein localization to plasma membrane	PACN1_HUMAN
1	GO:0031268	P:pseudopodium organization	RAB25_HUMAN
1	GO:0002268	P:follicular dendritic cell differentiation	BCL3_HUMAN
1	GO:0002062	P:chondrocyte differentiation	MK14_HUMAN
1	GO:0001516	P:prostaglandin biosynthetic process	MIF_HUMAN
1	GO:0010039	P:response to iron ion	CCND1_HUMAN
1	GO:0042992	P:negative regulation of transcription factor import into nucleus	RAB23_HUMAN
1	GO:0070179	P:D-serine biosynthetic process	SRR_HUMAN
1	GO:0031669	P:cellular response to nutrient levels	THIOM_HUMAN
1	GO:0000012	P:single strand break repair	DNLI4_HUMAN
1	GO:0031662	P:positive regulation of cyclin-dependent protein serine/threonine kinase activity involved in G2/M transition of mitotic cell cycle	HSP72_HUMAN
1	GO:0031666	P:positive regulation of lipopolysaccharide-mediated signaling pathway	MIF_HUMAN
1	GO:0018027	P:peptidyl-lysine dimethylation	EHMT1_HUMAN
1	GO:0018026	P:peptidyl-lysine monomethylation	EHMT1_HUMAN
1	GO:0045321	P:leukocyte activation	TMX1_HUMAN
1	GO:0048008	P:platelet-derived growth factor receptor signaling pathway	TXNIP_HUMAN
1	GO:0048009	P:insulin-like growth factor receptor signaling pathway	P85A_HUMAN
1	GO:0051026	P:chiasma assembly	UBE2B_HUMAN
1	GO:0070508	P:cholesterol import	LDLR_HUMAN
1	GO:0018158	P:protein oxidation	GPX1_HUMAN
1	GO:0014807	P:regulation of somitogenesis	NOTC1_HUMAN
1	GO:0014809	P:regulation of skeletal muscle contraction by regulation of release of sequestered calcium ion	DMD_HUMAN
1	GO:0071870	P:cellular response to catecholamine stimulus	GNAS2_HUMAN
1	GO:0090314	P:positive regulation of protein targeting to membrane	CD5R1_HUMAN
1	GO:0010499	P:proteasomal ubiquitin-independent protein catabolic process	KEAP1_HUMAN
1	GO:0080125	P:multicellular structure septum development	SHH_HUMAN
1	GO:0070276	P:halogen metabolic process	TRXR1_HUMAN
1	GO:0032960	P:regulation of inositol trisphosphate biosynthetic process	FAK2_HUMAN
1	GO:0021884	P:forebrain neuron development	GNAQ_HUMAN
1	GO:0061189	P:positive regulation of sclerotome development	SHH_HUMAN
1	GO:0071470	P:cellular response to osmotic stress	DDX3X_HUMAN
1	GO:0051247	P:positive regulation of protein metabolic process	MTPN_HUMAN
1	GO:0051881	P:regulation of mitochondrial membrane potential	PRDX3_HUMAN
1	GO:0033211	P:adiponectin-mediated signaling pathway	CSK2B_HUMAN
1	GO:0034244	P:negative regulation of transcription elongation from RNA polymerase II promoter	SHH_HUMAN
1	GO:0071257	P:cellular response to electrical stimulus	GNAT1_HUMAN
1	GO:0033962	P:cytoplasmic mRNA processing body assembly	DDX6_HUMAN
1	GO:0030534	P:adult behavior	MET_HUMAN
1	GO:0016081	P:synaptic vesicle docking involved in exocytosis	STX1A_HUMAN
1	GO:0070301	P:cellular response to hydrogen peroxide	RHOB_HUMAN
1	GO:0070307	P:lens fiber cell development	VIME_HUMAN
1	GO:0021772	P:olfactory bulb development	DPYL2_HUMAN
1	GO:0048859	P:formation of anatomical boundary	SHH_HUMAN
1	GO:0002467	P:germinal center formation	BCL3_HUMAN
1	GO:0071651	P:positive regulation of chemokine (C-C motif) ligand 5 production	DDX3X_HUMAN
1	GO:0045618	P:positive regulation of keratinocyte differentiation	NOTC1_HUMAN
1	GO:0034629	P:cellular protein complex localization	RAN_HUMAN
1	GO:0042191	P:methylmercury metabolic process	TRXR1_HUMAN
1	GO:0038180	P:nerve growth factor signaling pathway	RAP1A_HUMAN
1	GO:0033182	P:regulation of histone ubiquitination	UBE2N_HUMAN
1	GO:0043588	P:skin development	GNAS1_HUMAN
1	GO:0030183	P:B cell differentiation	P85A_HUMAN
1	GO:0010811	P:positive regulation of cell-substrate adhesion	ARL2_HUMAN
1	GO:0010812	P:negative regulation of cell-substrate adhesion	NOTC1_HUMAN
1	GO:0046210	P:nitric oxide catabolic process	NCPR_HUMAN
1	GO:0002093	P:auditory receptor cell morphogenesis	RAC1_HUMAN
1	GO:0005977	P:glycogen metabolic process	IL6RB_HUMAN
1	GO:0006554	P:lysine catabolic process	DLDH_HUMAN
1	GO:0051924	P:regulation of calcium ion transport	RHOA_HUMAN
1	GO:2001275	P:positive regulation of glucose import in response to insulin stimulus	PTN11_HUMAN
1	GO:0000244	P:assembly of spliceosomal tri-snRNP	DDX20_HUMAN
1	GO:1902166	P:negative regulation of intrinsic apoptotic signaling pathway in response to DNA damage by p53 class mediator	MIF_HUMAN
1	GO:0006779	P:porphyrin-containing compound biosynthetic process	SPTB1_HUMAN
1	GO:0031058	P:positive regulation of histone modification	UBE2N_HUMAN
1	GO:0030502	P:negative regulation of bone mineralization	FAK2_HUMAN
1	GO:0008206	P:bile acid metabolic process	THIK_HUMAN
1	GO:0042536	P:negative regulation of tumor necrosis factor biosynthetic process	BCL3_HUMAN
1	GO:0043124	P:negative regulation of I-kappaB kinase/NF-kappaB cascade	RHOA_HUMAN
1	GO:0007608	P:sensory perception of smell	GNAS2_HUMAN
1	GO:0031581	P:hemidesmosome assembly	DYST_HUMAN
1	GO:0007606	P:sensory perception of chemical stimulus	GNAS1_HUMAN
1	GO:0051091	P:positive regulation of sequence-specific DNA binding transcription factor activity	UBC9_HUMAN
1	GO:0007603	P:phototransduction, visible light	LDLR_HUMAN
1	GO:0045184	P:establishment of protein localization	RAP2A_HUMAN
1	GO:0060664	P:epithelial cell proliferation involved in salivary gland morphogenesis	SHH_HUMAN
1	GO:0060666	P:dichotomous subdivision of terminal units involved in salivary gland branching	PLXA1_HUMAN
1	GO:0060661	P:submandibular salivary gland formation	CDC42_HUMAN
1	GO:0060662	P:salivary gland cavitation	SHH_HUMAN
1	GO:0007565	P:female pregnancy	EPN1_HUMAN
1	GO:0002076	P:osteoblast development	SHH_HUMAN
1	GO:1902230	P:negative regulation of intrinsic apoptotic signaling pathway in response to DNA damage	CDN2D_HUMAN
1	GO:0051103	P:DNA ligation involved in DNA repair	DNLI4_HUMAN
1	GO:0051102	P:DNA ligation involved in DNA recombination	DNLI4_HUMAN
1	GO:0000022	P:mitotic spindle elongation	KIF23_HUMAN
1	GO:0045059	P:positive thymic T cell selection	SHH_HUMAN
1	GO:0090103	P:cochlea morphogenesis	RAC1_HUMAN
1	GO:0045054	P:constitutive secretory pathway	RB11B_HUMAN
1	GO:0042445	P:hormone metabolic process	PTN11_HUMAN
1	GO:0006264	P:mitochondrial DNA replication	RNH1_HUMAN
1	GO:0006953	P:acute-phase response	A1AT_HUMAN
1	GO:0006957	P:complement activation, alternative pathway	CFAB_HUMAN
1	GO:0006959	P:humoral immune response	NOTC1_HUMAN
1	GO:0007422	P:peripheral nervous system development	NEUS_HUMAN
1	GO:0000731	P:DNA synthesis involved in DNA repair	CDN2D_HUMAN
1	GO:0000733	P:DNA strand renaturation	RECQ1_HUMAN
1	GO:0032770	P:positive regulation of monooxygenase activity	NCPR_HUMAN
1	GO:0045428	P:regulation of nitric oxide biosynthetic process	FAK2_HUMAN
1	GO:1901201	P:regulation of extracellular matrix assembly	NOTC1_HUMAN
1	GO:0043616	P:keratinocyte proliferation	1433S_HUMAN
1	GO:0021904	P:dorsal/ventral neural tube patterning	SHH_HUMAN
1	GO:0070682	P:proteasome regulatory particle assembly	PSD10_HUMAN
1	GO:0014909	P:smooth muscle cell migration	ITB3_HUMAN
1	GO:2000358	P:positive regulation of kidney smooth muscle cell differentiation	SHH_HUMAN
1	GO:2000357	P:negative regulation of kidney smooth muscle cell differentiation	SHH_HUMAN
1	GO:0019941	P:modification-dependent protein catabolic process	UB2L6_HUMAN
1	GO:0014904	P:myotube cell development	DMD_HUMAN
1	GO:0038028	P:insulin receptor signaling pathway via phosphatidylinositol 3-kinase cascade	PK3CA_HUMAN
1	GO:2000286	P:receptor internalization involved in canonical Wnt receptor signaling pathway	RAB5A_HUMAN
1	GO:0010575	P:positive regulation vascular endothelial growth factor production	IL6RB_HUMAN
1	GO:0051252	P:regulation of RNA metabolic process	RASA1_HUMAN
1	GO:0003256	P:regulation of transcription from RNA polymerase II promoter involved in myocardial precursor cell differentiation	NOTC1_HUMAN
1	GO:0051256	P:spindle midzone assembly involved in mitosis	KIF23_HUMAN
1	GO:0032570	P:response to progesterone stimulus	TXNIP_HUMAN
1	GO:2000772	P:regulation of cellular senescence	PNPT1_HUMAN
1	GO:0034504	P:protein localization to nucleus	SHH_HUMAN
1	GO:0043267	P:negative regulation of potassium ion transport	FAK2_HUMAN
1	GO:0021987	P:cerebral cortex development	1433E_HUMAN
1	GO:0007140	P:male meiosis	HSP72_HUMAN
1	GO:0007141	P:male meiosis I	HSP72_HUMAN
1	GO:0043966	P:histone H3 acetylation	ING4_HUMAN
1	GO:1900006	P:positive regulation of dendrite development	PACN1_HUMAN
1	GO:0007386	P:compartment pattern specification	NOTC1_HUMAN
1	GO:0001928	P:regulation of exocyst assembly	RALB_HUMAN
1	GO:0045604	P:regulation of epidermal cell differentiation	KEAP1_HUMAN
1	GO:1901029	P:negative regulation of mitochondrial outer membrane permeabilization	THIM_HUMAN
1	GO:0046427	P:positive regulation of JAK-STAT cascade	NOTC1_HUMAN
1	GO:0051647	P:nucleus localization	DMD_HUMAN
1	GO:0051643	P:endoplasmic reticulum localization	MYO5A_HUMAN
1	GO:0007095	P:mitotic G2 DNA damage checkpoint	CCNA2_HUMAN
1	GO:0007097	P:nuclear migration	CDC42_HUMAN
1	GO:0007091	P:metaphase/anaphase transition of mitotic cell cycle	APC_HUMAN
1	GO:0007093	P:mitotic cell cycle checkpoint	RASH_HUMAN
1	GO:0031110	P:regulation of microtubule polymerization or depolymerization	DYST_HUMAN
1	GO:1990126	P:retrograde transport, endosome to plasma membrane	RB11B_HUMAN
1	GO:0061383	P:trabecula morphogenesis	RHOA_HUMAN
1	GO:0072229	P:metanephric proximal convoluted tubule development	THIL_HUMAN
1	GO:0043043	P:peptide biosynthetic process	DMD_HUMAN
1	GO:0060523	P:prostate epithelial cord elongation	SHH_HUMAN
1	GO:0043281	P:regulation of cysteine-type endopeptidase activity involved in apoptotic process	1433E_HUMAN
1	GO:0060528	P:secretory columnal luminar epithelial cell differentiation involved in prostate glandular acinus development	NOTC1_HUMAN
1	GO:0090370	P:negative regulation of cholesterol efflux	SHH_HUMAN
1	GO:0060253	P:negative regulation of glial cell proliferation	NOTC1_HUMAN
1	GO:0060252	P:positive regulation of glial cell proliferation	FAK1_HUMAN
1	GO:0030048	P:actin filament-based movement	MYO5A_HUMAN
1	GO:0010971	P:positive regulation of G2/M transition of mitotic cell cycle	A4_HUMAN
1	GO:0030517	P:negative regulation of axon extension	CD5R1_HUMAN
1	GO:0030514	P:negative regulation of BMP signaling pathway	NOTC1_HUMAN
1	GO:0030512	P:negative regulation of transforming growth factor beta receptor signaling pathway	GRP78_HUMAN
1	GO:0043137	P:DNA replication, removal of RNA primer	FEN1_HUMAN
1	GO:0003406	P:retinal pigment epithelium development	IHH_HUMAN
1	GO:0060412	P:ventricular septum morphogenesis	NOTC1_HUMAN
1	GO:0046676	P:negative regulation of insulin secretion	PTN11_HUMAN
1	GO:0048714	P:positive regulation of oligodendrocyte differentiation	SHH_HUMAN
1	GO:0045197	P:establishment or maintenance of epithelial cell apical/basal polarity	ILK_HUMAN
1	GO:0048489	P:synaptic vesicle transport	DPYL2_HUMAN
1	GO:0000381	P:regulation of alternative mRNA splicing, via spliceosome	DDX5_HUMAN
1	GO:0048806	P:genitalia development	PTN11_HUMAN
1	GO:0008016	P:regulation of heart contraction	GNAO_HUMAN
1	GO:0014009	P:glial cell proliferation	FAK2_HUMAN
1	GO:0014003	P:oligodendrocyte development	SHH_HUMAN
1	GO:0031647	P:regulation of protein stability	CDC42_HUMAN
1	GO:0045046	P:protein import into peroxisome membrane	PEX5_HUMAN
1	GO:0051403	P:stress-activated MAPK cascade	MK11_HUMAN
1	GO:0007220	P:Notch receptor processing	NOTC1_HUMAN
1	GO:0007418	P:ventral midline development	SHH_HUMAN
1	GO:0006940	P:regulation of smooth muscle contraction	PLCE1_HUMAN
1	GO:0007413	P:axonal fasciculation	CD5R1_HUMAN
1	GO:0007416	P:synapse assembly	DYN3_HUMAN
1	GO:0000722	P:telomere maintenance via recombination	FEN1_HUMAN
1	GO:0000724	P:double-strand break repair via homologous recombination	UBE2N_HUMAN
1	GO:0000729	P:DNA double-strand break processing	UBE2N_HUMAN
1	GO:0021587	P:cerebellum morphogenesis	CBS_HUMAN
1	GO:0002860	P:positive regulation of natural killer cell mediated cytotoxicity directed against tumor cell target	PVR_HUMAN
1	GO:0030823	P:regulation of cGMP metabolic process	CBS_HUMAN
1	GO:0008630	P:intrinsic apoptotic signaling pathway in response to DNA damage	1433S_HUMAN
1	GO:0070076	P:histone lysine demethylation	UBE2B_HUMAN
1	GO:0043602	P:nitrate catabolic process	NCPR_HUMAN
1	GO:0007398	P:ectoderm development	SHH_HUMAN
1	GO:0010718	P:positive regulation of epithelial to mesenchymal transition	NOTC1_HUMAN
1	GO:0034975	P:protein folding in endoplasmic reticulum	DJC10_HUMAN
1	GO:2000343	P:positive regulation of chemokine (C-X-C motif) ligand 2 production	MIF_HUMAN
1	GO:0070098	P:chemokine-mediated signaling pathway	FAK2_HUMAN
1	GO:0014911	P:positive regulation of smooth muscle cell migration	FAK1_HUMAN
1	GO:0007018	P:microtubule-based movement	KIF23_HUMAN
1	GO:0014912	P:negative regulation of smooth muscle cell migration	ILK_HUMAN
1	GO:0044070	P:regulation of anion transport	RB11B_HUMAN
1	GO:0001938	P:positive regulation of endothelial cell proliferation	ITB3_HUMAN
1	GO:0003241	P:growth involved in heart morphogenesis	NOTC1_HUMAN
1	GO:0070417	P:cellular response to cold	IKBA_HUMAN
1	GO:0090346	P:cellular organofluorine metabolic process	NCPR_HUMAN
1	GO:0021978	P:telencephalon regionalization	SHH_HUMAN
1	GO:0071236	P:cellular response to antibiotic	CDN1B_HUMAN
1	GO:0007158	P:neuron cell-cell adhesion	CD5R1_HUMAN
1	GO:0010510	P:regulation of acetyl-CoA biosynthetic process from pyruvate	DLDH_HUMAN
1	GO:0007154	P:cell communication	SNX33_HUMAN
1	GO:0043457	P:regulation of cellular respiration	PNPT1_HUMAN
1	GO:0007399	P:nervous system development	RAB5A_HUMAN
1	GO:0060840	P:artery development	SHH_HUMAN
1	GO:1901016	P:regulation of potassium ion transmembrane transporter activity	1433E_HUMAN
1	GO:0071300	P:cellular response to retinoic acid	FAK2_HUMAN
1	GO:0033344	P:cholesterol efflux	STX12_HUMAN
1	GO:0045672	P:positive regulation of osteoclast differentiation	GNAS1_HUMAN
1	GO:0060842	P:arterial endothelial cell differentiation	NOTC1_HUMAN
1	GO:0045670	P:regulation of osteoclast differentiation	APC_HUMAN
1	GO:0045671	P:negative regulation of osteoclast differentiation	P85A_HUMAN
1	GO:0070254	P:mucus secretion	AGR2_HUMAN
1	GO:0070527	P:platelet aggregation	ITB3_HUMAN
1	GO:0001937	P:negative regulation of endothelial cell proliferation	KRIT1_HUMAN
1	GO:0060843	P:venous endothelial cell differentiation	NOTC1_HUMAN
